# Supplementary material for: 16q24.3 Microdeletions Disrupting Upstream Non-Coding Region of ANKRD11 Cause KBG Syndrome
Source: Genes (Basel). 2025 Jan 24;16(2):136. doi: 10.3390/genes16020136 (PMC11855469; doi:10.3390/genes16020136)
Supplement: Supplementary file 1 [file genes-16-00136-s001.zip]

Archive with 2 entries (2 files):
- Iwata-Otsubo et al. Supplemental Table S1 122922.xlsx
- Iwata-Otsubo et al. Supplemental Table S2 122922.xlsx
