# Supplementary material for: 16q24.3 Microdeletions Disrupting Upstream Non-Coding Region of ANKRD11 Cause KBG Syndrome
Source: Genes (Basel). 2025 Jan 24;16(2):136. doi: 10.3390/genes16020136 (PMC11855469; doi:10.3390/genes16020136)
Supplement: Supplementary file 1 [file genes-16-00136-s001.zip › Iwata-Otsubo et al. Supplemental Table S1 122922.xlsx]

## Sheet: Supple table 1
	ANKRD11 mutation	Gender	Replicate	Read count	Paired, mapped pairs %	Paired, broken pairs %	Paired, not mapped %
Female ctrl 1	N/A	Female	1	80992820	90.4	6.11	3.49
			2	85976294	86.99	6.06	6.95
Female ctrl 2	N/A		1	78812022	88.91	7.01	4.08
			2	89229388	90.8	5.73	3.47
Female ctrl 3	N/A		1	92578464	78.43	5.72	15.85
			2	90002746	90.85	5.83	3.32
Case 1	Ex1/UTR deletion		1	91890476	87.52	6.31	6.17
			2	115366248	89.13	6.15	4.73
Male ctrl 1	N/A	Male	1	120664766	84.77	5.66	9.57
			2	129850602	90.28	6.18	3.54
Male ctrl 2	N/A		1	121437000	87.56	6.68	5.76
			2	129771938	90.71	6.26	3.03
KBG 1	c.2814_2818del; p.Asp938GluFS*78		1	132011978	88.17	5.75	6.08
			2	126947804	89.24	6.63	4.13
KBG 2	Exon 4-11 deletion		1	144555846	88.72	5.46	5.82
			2	111078936	91.09	4.61	4.3
Supplement Table S1: RNA-sequencing mapping statistics
