# Supplementary material for: 16q24.3 Microdeletions Disrupting Upstream Non-Coding Region of ANKRD11 Cause KBG Syndrome
Source: Genes (Basel). 2025 Jan 24;16(2):136. doi: 10.3390/genes16020136 (PMC11855469; doi:10.3390/genes16020136)
Supplement: Supplementary file 1 [file genes-16-00136-s001.zip › Iwata-Otsubo et al. Supplemental Table S2 122922.xlsx]

## Sheet: Ex1 del case DEG
Name	Chromosome	Region	Log₂ fold change	Fold change	P-value	FDR p-value	ENSEMBL
HES4	1	complement(998962..1000172)	2.12105	4.3501	0.000304208	0.0276134	ENSG00000188290
LINC01770	1	complement(1430539..1434573)	-4.0504	-16.5688	0.000565208	0.0457366	ENSG00000225285
VWA1	1	1434861..1442882	-1.88112	-3.68361	0.000153457	0.0161838	ENSG00000179403
PLCH2	1	2425980..2505530	-2.23187	-4.69741	5.43514e-05	0.00707917	ENSG00000149527
TP73	1	3652520..3736201	1.03493	2.04902	0.000208988	0.0205973	ENSG00000078900
AJAP1	1	4654732..4792534	4.79562	27.7731	0.00035796	0.031766	ENSG00000196581
MINOS1-NBL1	1	19597067..19656927	3.34594	10.1678	0.000143274	0.0153697	ENSG00000270136
FUCA1	1	complement(23845077..23868294)	-1.39288	-2.62602	0.000435679	0.036696	ENSG00000179163
MAN1C1	1	25617468..25786207	-3.20281	-9.20752	0.000436206	0.036696	ENSG00000117643
FGR	1	complement(27612064..27635277)	-0.917319	-1.8886	9.36809e-05	0.0109364	ENSG00000000938
COL16A1	1	complement(31652247..31704319)	-3.96981	-15.6687	2.69875e-09	1.26699e-06	ENSG00000084636
TIE1	1	43300993..43323108	-3.54009	-11.6325	1.78461e-08	6.8954e-06	ENSG00000066056
PTPRF	1	43525187..43623666	-2.96769	-7.82283	2.55351e-15	3.98175e-12	ENSG00000142949
IL12RB2	1	67307364..67396900	-4.75488	-26.9998	9.88276e-12	8.29791e-09	ENSG00000081985
TTLL7	1	complement(83865028..83999150)	-4.12573	-17.457	2.45362e-05	0.00369404	ENSG00000137941
DDAH1	1	complement(85318481..85578363)	-5.3769	-41.5537	1.74833e-05	0.00282717	ENSG00000153904
LMO4	1	87328468..87348923	1.57541	2.98019	7.62154e-07	0.000202905	ENSG00000143013
GBP3	1	complement(89006666..89022894)	2.46898	5.53651	0.000502629	0.0413282	ENSG00000117226
TGFBR3	1	complement(91680343..91906335)	-2.24643	-4.74508	4.84618e-05	0.00639241	ENSG00000069702
CNN3	1	complement(94896949..94927278)	-2.07532	-4.21437	1.57585e-12	1.52896e-09	ENSG00000117519
SNX7	1	98661701..98760500	-6.6019	-97.1339	1.1738e-05	0.00206191	ENSG00000162627
SYPL2	1	109466628..109482137	-4.73977	-26.7185	0.0004612	0.0382096	ENSG00000143028
GSTM1	1	109687814..109709039	7.66965	203.607	0	0	ENSG00000134184
GSTM3	1	complement(109733932..109741038)	2.88542	7.38923	0.000144562	0.0154699	ENSG00000134202
CSF1	1	109910242..109930992	-1.39331	-2.6268	9.20856e-05	0.0108371	ENSG00000184371
CHI3L2	1	111200771..111243440	-4.87964	-29.4386	0	0	ENSG00000064886
PTGFRN	1	116910057..116990358	-5.50249	-45.3329	1.53242e-05	0.00257334	ENSG00000134247
TENT5C	1	117605934..117628372	3.33297	10.0769	1.50141e-06	0.000358213	ENSG00000183508
TBX15	1	complement(118883046..118989556)	-3.08046	-8.45883	0.000111143	0.0126042	ENSG00000092607
NOTCH2	1	complement(119911553..120069626)	-2.90604	-7.49557	2.25326e-09	1.07237e-06	ENSG00000134250
NBPF10	1	complement(146064699..146144804)	-2.24699	-4.74692	9.00174e-06	0.00169407	ENSG00000271425
NOTCH2NL	1	complement(146146203..146229026)	-2.56985	-5.93746	9.04642e-07	0.000236512	ENSG00000264343
NBPF14	1	complement(148531385..148679751)	-2.40941	-5.31257	8.26006e-13	8.58672e-10	ENSG00000270629
IVL	1	152908545..152911886	-3.62844	-12.3672	0.000609887	0.0486806	ENSG00000163207
ATP8B2	1	154325553..154351307	1.12497	2.18096	3.17723e-05	0.00462404	ENSG00000143515
ARHGEF11	1	complement(156934840..157045370)	-3.86613	-14.5821	0	0	ENSG00000132694
CD1D	1	158179947..158184896	2.57783	5.97041	0.00050394	0.0413581	ENSG00000158473
CD84	1	complement(160541095..160579516)	-1.00467	-2.00649	9.83042e-05	0.0113478	ENSG00000066294
CD244	1	complement(160830160..160862855)	-2.80028	-6.96573	6.38706e-05	0.0080597	ENSG00000122223
FCGR2A	1	161505430..161524013	-2.52119	-5.74056	0.000132817	0.0145702	ENSG00000143226
DDR2	1	162631373..162787400	-2.16914	-4.49756	4.06877e-05	0.00562173	ENSG00000162733
XCL1	1	168576473..168582077	-8.46238	-352.719	5.7781e-09	2.47331e-06	ENSG00000143184
ATP1B1	1	169105697..169132722	-1.79331	-3.4661	8.40202e-06	0.00160895	ENSG00000143153
PRRX1	1	170662728..170739419	-7.02454	-130.195	1.55215e-08	6.05074e-06	ENSG00000116132
TNFSF4	1	complement(173183734..173207313)	-2.84218	-7.17101	0.000125154	0.0139397	ENSG00000117586
AL449106.1	1	complement(178724306..178726285)	3.75598	13.5102	1.89177e-06	0.000443904	ENSG00000273062
RALGPS2	1	178725147..178921841	2.93339	7.63902	9.52657e-06	0.00176996	ENSG00000116191
GLUL	1	complement(182381704..182392206)	-1.28459	-2.43612	5.32855e-07	0.000147247	ENSG00000135821
PLA2G4A	1	186828953..186988981	-2.92857	-7.61357	6.64691e-13	7.07831e-10	ENSG00000116711
RGS1	1	192575727..192580031	-1.22835	-2.34299	4.00364e-06	0.000874015	ENSG00000090104
CHI3L1	1	complement(203178931..203186749)	-3.73015	-13.2705	0.000147184	0.0156737	ENSG00000133048
DSTYK	1	complement(205142505..205211566)	-2.30121	-4.9287	1.34724e-05	0.00230675	ENSG00000133059
C1orf115	1	220689845..220699157	3.33843	10.115	0.000151373	0.0160026	ENSG00000162817
MARC1	1	220786759..220819657	3.97477	15.7226	0.00060836	0.0486476	ENSG00000186205
CAPN2	1	223701593..223776018	2.17274	4.5088	2.16702e-05	0.00336705	ENSG00000162909
CDC42BPA	1	complement(226989865..227318474)	-4.97321	-31.4113	7.17648e-10	3.82113e-07	ENSG00000143776
C1orf198	1	complement(230837119..230869589)	-1.99682	-3.99119	0.000228909	0.0218695	ENSG00000119280
IRF2BP2	1	complement(234604269..234609525)	-1.05768	-2.08158	3.21031e-05	0.00463519	ENSG00000168264
AL391832.1	1	234957231..234959989	-3.33304	-10.0773	0.000439497	0.0368308	ENSG00000237520
LBH	2	30231531..30323730	-1.14835	-2.2166	1.05516e-05	0.0019037	ENSG00000213626
LINC01320	2	34677555..34738231	-4.88526	-29.5535	0.000115072	0.0129823	ENSG00000228262
CRIM1	2	36355926..36551135	-2.32586	-5.01364	1.11819e-05	0.00198461	ENSG00000150938
CYP1B1	2	complement(38066973..38109902)	-4.54333	-23.3174	2.8022e-13	3.30668e-10	ENSG00000138061
CYP1B1-AS1	2	38073447..38231651	-3.59643	-12.0957	0.000431627	0.0365706	ENSG00000232973
PKDCC	2	42048020..42058528	-5.27425	-38.6998	1.79466e-05	0.00288076	ENSG00000162878
BCL11A	2	complement(60450520..60555154)	2.23565	4.70974	0.000218395	0.0211813	ENSG00000119866
ADD2	2	complement(70607618..70768225)	3.52616	11.5207	0.000396943	0.0342862	ENSG00000075340
RGPD2	2	complement(87755955..87825952)	3.92208	15.1588	0.000163705	0.0170179	ENSG00000185304
IGKV2D-28	2	89959979..89960754	5.99146	63.6222	3.66985e-11	2.76258e-08	ENSG00000242534
ZAP70	2	97713560..97739862	-2.39908	-5.27465	4.54261e-05	0.0060468	ENSG00000115085
AFF3	2	complement(99545419..100142739)	-3.35773	-10.2512	4.80024e-05	0.00635101	ENSG00000144218
TBC1D8	2	complement(101007617..101252866)	-1.57804	-2.98564	0.000565671	0.0457366	ENSG00000204634
FHL2	2	complement(105357712..105438513)	-3.25574	-9.55158	4.39527e-05	0.00589156	ENSG00000115641
SEPT10	2	complement(109542982..109614206)	-5.03078	-32.6902	0	0	ENSG00000186522
SOWAHC	2	109614334..109618990	-4.80797	-28.0119	4.55191e-15	6.85314e-12	ENSG00000198142
BIN1	2	complement(127048027..127107355)	-1.17615	-2.25972	4.53854e-06	0.000980977	ENSG00000136717
MYO7B	2	127535802..127637729	-2.91133	-7.52309	4.38336e-05	0.00589156	ENSG00000169994
CCDC74A	2	131527675..131533666	-1.83416	-3.56564	0.000238656	0.022554	ENSG00000163040
CXCR4	2	complement(136114349..136118165)	-1.71565	-3.28444	2.00444e-05	0.00315942	ENSG00000121966
HNMT	2	137964020..138016364	-3.70705	-13.0597	0.000213293	0.0208802	ENSG00000150540
RND3	2	complement(150468195..150539011)	-5.217	-37.194	2.16826e-07	6.31123e-05	ENSG00000115963
CACNB4	2	complement(151832768..152099475)	-2.76739	-6.80874	1.78785e-09	8.87039e-07	ENSG00000182389
FMNL2	2	152335237..152649834	-2.53307	-5.78803	3.5745e-05	0.00510021	ENSG00000157827
TANC1	2	158968671..159232659	-2.06877	-4.19529	0.000603721	0.0484541	ENSG00000115183
RBMS1	2	complement(160272151..160493794)	3.56969	11.8736	1.277e-05	0.00221251	ENSG00000153250
CSRNP3	2	165469647..165689407	-5.39405	-42.0504	1.00837e-07	3.31027e-05	ENSG00000178662
FAM171B	2	186693971..186765965	-2.71876	-6.58307	3.15545e-05	0.00460769	ENSG00000144369
HECW2	2	complement(196189099..196593692)	-2.83355	-7.12827	9.97094e-11	6.0464e-08	ENSG00000138411
PLCL1	2	197804702..198572581	-5.1006	-34.311	2.61918e-07	7.47426e-05	ENSG00000115896
ADAM23	2	206443539..206621130	-6.54762	-93.5471	1.45781e-07	4.61229e-05	ENSG00000114948
ABCA12	2	complement(214931542..215138428)	-4.14882	-17.7386	1.93761e-05	0.00307498	ENSG00000144452
IGFBP2	2	216632828..216664436	-4.42631	-21.5007	3.8393e-06	0.00084235	ENSG00000115457
RAMP1	2	237858893..237912114	4.21466	18.5669	1.9088e-05	0.00304161	ENSG00000132329
ESPNL	2	238100157..238133287	2.18538	4.54847	8.877e-06	0.00167783	ENSG00000144488
EGOT	3	complement(4749192..4751590)	-3.60107	-12.1348	0.000183532	0.0186354	ENSG00000235947
SRGAP3	3	complement(8980591..9363053)	-2.21193	-4.63295	2.88496e-05	0.00426983	ENSG00000196220
CAND2	3	12796472..12871916	-2.54123	-5.82083	0.000234197	0.0222819	ENSG00000144712
SATB1	3	complement(18345387..18445588)	3.51802	11.4559	1.49323e-06	0.000358213	ENSG00000182568
EOMES	3	complement(27715949..27722711)	-5.14562	-35.3985	0.000237319	0.0224763	ENSG00000163508
AC006058.4	3	complement(44115818..44117487)	-3.92702	-15.2108	2.10257e-08	7.84618e-06	ENSG00000280435
AC006058.1	3	44117299..44122365	-3.60093	-12.1335	5.04887e-11	3.44436e-08	ENSG00000261786
CDCP1	3	complement(45082278..45146422)	-7.58805	-192.411	0	0	ENSG00000163814
MANF	3	51385047..51389397	0.972392	1.96209	0.000146567	0.0156461	ENSG00000145050
PRICKLE2	3	complement(64092242..64445476)	-4.43006	-21.5567	3.1982e-06	0.000712431	ENSG00000163637
FRMD4B	3	complement(69169990..69542583)	-5.75106	-53.8569	4.82544e-08	1.71288e-05	ENSG00000114541
ROBO1	3	complement(78597240..79767815)	-5.7456	-53.6534	5.5056e-13	6.09311e-10	ENSG00000169855
DCBLD2	3	complement(98795941..98901689)	-2.62787	-6.18113	9.72139e-07	0.000251151	ENSG00000057019
GCSAM	3	complement(112120841..112133305)	-0.910815	-1.88011	8.31138e-05	0.0100522	ENSG00000174500
CD200	3	112332347..112362812	-1.34374	-2.53809	3.70437e-05	0.0052173	ENSG00000091972
BTLA	3	complement(112463968..112499561)	-0.992554	-1.9897	0.000176573	0.0180971	ENSG00000186265
GAP43	3	115623324..115721490	6.27181	77.2685	2.00451e-12	1.8621e-09	ENSG00000172020
KALRN	3	124080023..124726325	-2.10546	-4.30336	0.000257391	0.0240127	ENSG00000160145
ITGB5	3	complement(124761948..124901418)	-3.06341	-8.35944	2.32268e-05	0.00354582	ENSG00000082781
MUC13	3	complement(124905442..124953819)	-8.03118	-261.593	2.42029e-14	3.20219e-11	ENSG00000173702
NPHP3-ACAD11	3	complement(132558142..132722459)	-3.75022	-13.4564	9.58089e-06	0.00177251	ENSG00000274810
EPHB1	3	134597801..135260467	-3.00422	-8.02342	5.52877e-06	0.00114304	ENSG00000154928
PLOD2	3	complement(146069440..146163653)	-5.60825	-48.7812	0	0	ENSG00000152952
WWTR1	3	complement(149517235..149736714)	-4.49094	-22.4858	2.23466e-12	2.03265e-09	ENSG00000018408
PFN2	3	complement(149964904..150050788)	-3.7294	-13.2636	9.8319e-06	0.00179868	ENSG00000070087
MED12L	3	151085697..151437072	-2.7279	-6.62492	7.03329e-06	0.00138325	ENSG00000144893
IGSF10	3	complement(151425384..151458709)	-6.5084	-91.0381	9.12037e-05	0.0107623	ENSG00000152580
P2RY1	3	152834693..152841439	-3.17232	-9.01497	7.57028e-12	6.61052e-09	ENSG00000169860
SHOX2	3	complement(158095954..158106503)	-2.30564	-4.94387	0.000330026	0.0295272	ENSG00000168779
SCHIP1	3	159839861..159897360	-3.69477	-12.949	2.86335e-08	1.04181e-05	ENSG00000151967
BCHE	3	complement(165772904..165837472)	-7.73981	-213.754	3.90832e-05	0.00548685	ENSG00000114200
PLD1	3	complement(171600405..171810950)	-2.72024	-6.58982	5.18022e-06	0.00109263	ENSG00000075651
NAALADL2-AS2	3	complement(175234861..175271096)	-2.50432	-5.67383	4.31575e-05	0.00588843	ENSG00000226779
KCNMB2	3	178272932..178844429	-4.23319	-18.8069	2.39895e-05	0.0036495	ENSG00000197584
GNB4	3	complement(179396089..179451590)	1.8718	3.65988	0.00014924	0.0158539	ENSG00000114450
TPRG1	3	188947214..189325304	-3.15395	-8.9009	5.31887e-05	0.00697379	ENSG00000188001
TP63	3	189631416..189897279	-1.89299	-3.71404	0.000138338	0.0149136	ENSG00000073282
P3H2	3	complement(189956728..190122437)	-4.83216	-28.4856	0	0	ENSG00000090530
NSG1	4	4348140..4419058	3.26295	9.59946	0.000164742	0.0170851	ENSG00000168824
MSX1	4	4859666..4863936	3.71324	13.1159	1.65955e-11	1.34181e-08	ENSG00000163132
EVC	4	5711197..5814305	-3.7414	-13.3744	1.33017e-06	0.000328117	ENSG00000072840
CRMP1	4	complement(5748084..5893058)	-3.43184	-10.7916	0.000462264	0.0382252	ENSG00000072832
AFAP1-AS1	4	7754090..7778928	-3.95371	-15.4948	0.000177916	0.0181495	ENSG00000272620
CLNK	4	complement(10486395..10684865)	-1.96658	-3.90841	9.30343e-06	0.00174334	ENSG00000109684
CC2D2A	4	15469865..15601557	-3.71136	-13.0988	0.000236319	0.0224302	ENSG00000048342
CD38	4	15778275..15853230	1.42849	2.69166	0.000366444	0.0323218	ENSG00000004468
GABRA4	4	complement(46918900..46994407)	-6.06246	-66.8317	2.77779e-10	1.53521e-07	ENSG00000109158
AC124017.1	4	53659208..53737156	4.32044	19.9794	0.000207235	0.0204708	ENSG00000249341
JCHAIN	4	complement(70655541..70681817)	2.49084	5.62106	0.000156788	0.0164953	ENSG00000132465
SLC4A4	4	71186757..71572087	-3.52115	-11.4808	0.000105345	0.0120405	ENSG00000080493
CXCL10	4	complement(76021117..76023497)	-4.62202	-24.6245	2.16305e-07	6.31123e-05	ENSG00000169245
SHROOM3	4	76435100..76783253	-3.51664	-11.445	0	0	ENSG00000138771
SOWAHB	4	complement(76894928..76898147)	-4.20566	-18.4514	7.65232e-05	0.00941149	ENSG00000186212
PTPN13	4	86594315..86815171	-7.13913	-140.959	5.87308e-14	7.5419e-11	ENSG00000163629
CXXC4	4	complement(104468312..104494901)	-2.51881	-5.73108	6.32018e-07	0.000170337	ENSG00000168772
SGMS2	4	107824563..107915047	-4.99366	-31.8596	2.22893e-07	6.44486e-05	ENSG00000164023
LEF1	4	complement(108047545..108168956)	-4.24028	-18.8996	1.03402e-09	5.43934e-07	ENSG00000138795
PRSS12	4	complement(118280038..118353003)	-4.5909	-24.0989	0.000212061	0.0208063	ENSG00000164099
ANXA5	4	complement(121667955..121697113)	0.86967	1.82724	0.000553181	0.0450605	ENSG00000164111
ANKRD50	4	complement(124664052..124712732)	-2.32048	-4.995	2.928e-06	0.000669317	ENSG00000151458
INPP4B	4	complement(142023160..142847432)	-4.46578	-22.097	1.99124e-10	1.14394e-07	ENSG00000109452
FAM160A1	4	151409216..151663632	-4.26697	-19.2525	3.66332e-07	0.000102528	ENSG00000164142
TRIM2	4	153152342..153339320	2.86726	7.29679	2.95994e-05	0.00435132	ENSG00000109654
GUCY1A1	4	155666711..155732349	-4.5291	-23.0885	7.22755e-14	9.01606e-11	ENSG00000164116
AC104083.1	4	155734448..155737062	-3.82111	-14.1341	4.59213e-06	0.000984263	ENSG00000260244
GUCY1B1	4	155758992..155807591	-4.10415	-17.1978	6.66134e-16	1.11862e-12	ENSG00000061918
TMEM144	4	158201604..158255411	-2.54814	-5.84878	0.000299893	0.0274499	ENSG00000164124
GPM6A	4	complement(175632934..176002664)	4.5605	23.5965	3.55141e-07	0.000100037	ENSG00000150625
TENM3	4	182143987..182803024	-3.38853	-10.4724	0.000444631	0.037178	ENSG00000218336
LINC02363	4	complement(184340756..184353977)	-3.1329	-8.77198	4.44087e-11	3.1273e-08	ENSG00000180712
AC097652.1	4	complement(187304083..187309682)	5.55221	46.9227	1.9559e-07	5.821e-05	ENSG00000250658
FRG2	4	complement(190024351..190027257)	3.31386	9.94425	0.000572594	0.0462108	ENSG00000205097
SEMA5A	5	complement(9035026..9546075)	-7.90052	-238.943	1.9538e-07	5.821e-05	ENSG00000112902
C5orf17	5	23951348..24178263	5.94199	61.4777	2.06851e-08	7.78563e-06	ENSG00000248874
SUB1	5	32531633..32604079	1.00383	2.00531	3.08778e-06	0.000693946	ENSG00000113387
RAI14	5	34656237..34832627	-3.80681	-13.9947	0.000162824	0.0169842	ENSG00000039560
AC008957.1	5	complement(36666214..36725195)	-2.28842	-4.88521	0.000306288	0.0277445	ENSG00000250155
FYB1	5	complement(39105255..39274528)	-2.61955	-6.14559	0.000556466	0.0452437	ENSG00000082074
GHR	5	42423777..42721878	-6.59324	-96.5524	5.41396e-11	3.6122e-08	ENSG00000112964
RNF180	5	64165844..64372869	-4.63557	-24.8568	0.000193789	0.0193188	ENSG00000164197
CD180	5	complement(67179613..67196799)	2.55517	5.87736	0.000295527	0.0271071	ENSG00000134061
ENC1	5	complement(74627406..74641424)	-1.71931	-3.29278	0.000158099	0.0165558	ENSG00000171617
ADGRV1	5	90529344..91164437	-6.10266	-68.7199	5.55112e-15	8.07891e-12	ENSG00000164199
GPR150	5	95620078..95622142	-2.78143	-6.87532	9.29336e-05	0.0108782	ENSG00000178015
EFNA5	5	complement(107376889..107670895)	-5.38845	-41.8877	1.75672e-11	1.39455e-08	ENSG00000184349
MCC	5	complement(113022099..113488830)	-2.27986	-4.85632	3.63899e-05	0.00516194	ENSG00000171444
SNCAIP	5	122311354..122464219	-5.08544	-33.9522	4.40229e-05	0.00589156	ENSG00000064692
FBN2	5	complement(128257909..128659185)	-4.21957	-18.6302	9.24997e-05	0.0108565	ENSG00000138829
SEPT8	5	complement(132750817..132807241)	-1.0338	-2.0474	0.000399283	0.0343848	ENSG00000164402
TCF7	5	134114711..134151865	-1.39447	-2.62891	0.000404332	0.0346623	ENSG00000081059
MZB1	5	complement(139387480..139390081)	0.982737	1.97621	0.000220338	0.0212836	ENSG00000170476
NRG2	5	complement(139846779..140043299)	-3.01366	-8.07608	0.000158122	0.0165558	ENSG00000158458
PCDHGA2	5	141338760..141512979	-3.453	-10.9511	0.00019427	0.0193213	ENSG00000081853
SYNPO	5	150601080..150659220	-1.42048	-2.67674	9.88974e-05	0.011363	ENSG00000171992
GRIA1	5	153489615..153813869	3.72404	13.2144	4.73968e-11	3.28475e-08	ENSG00000155511
GALNT10	5	154190730..154420984	-1.33489	-2.52257	0.000226713	0.0217073	ENSG00000164574
HAVCR2	5	complement(157085832..157142869)	-2.88796	-7.40223	0.000225136	0.0216037	ENSG00000135077
WWC1	5	168291651..168472303	-2.80417	-6.98455	2.23008e-05	0.00344055	ENSG00000113645
RANBP17	5	170861870..171300015	-5.15149	-35.543	0.000548742	0.0447825	ENSG00000204764
FAM153A	5	complement(177707981..177783398)	-7.08886	-136.132	7.62594e-06	0.0014798	ENSG00000170074
ZNF354C	5	179060415..179083537	3.05241	8.29599	7.99191e-05	0.00974678	ENSG00000177932
BTNL9	5	181040225..181061523	-2.68492	-6.43044	0.000303362	0.0276134	ENSG00000165810
TUBB2B	6	complement(3224261..3231730)	3.75593	13.5097	0	0	ENSG00000137285
RIPOR2	6	complement(24804281..25042170)	1.17362	2.25577	1.0887e-05	0.00195613	ENSG00000111913
CARMIL1	6	25279078..25620530	-2.29457	-4.90606	1.11188e-05	0.00198146	ENSG00000079691
GABBR1	6	complement(29555629..29633976)	-2.1135	-4.32739	1.21583e-05	0.00212337	ENSG00000204681
ZFP57	6	complement(29672392..29681110)	-10.777	-1754.65	0.000193566	0.0193188	ENSG00000204644
TRIM31	6	complement(30102897..30113106)	-3.40889	-10.6213	0.000150234	0.0159208	ENSG00000204616
HCG22	6	31053450..31059890	-7.78687	-220.842	5.57131e-07	0.000152031	ENSG00000228789
HLA-DRB5	6	complement(32517343..32530287)	-2.12361	-4.35782	4.11009e-11	2.99084e-08	ENSG00000198502
HLA-DQB1	6	complement(32659467..32668383)	-1.25344	-2.3841	2.32106e-07	6.6671e-05	ENSG00000179344
HLA-DOA	6	complement(33004178..33009612)	-1.25116	-2.38033	0.000317814	0.0285516	ENSG00000204252
ETV7	6	complement(36354091..36387800)	-2.26577	-4.80912	0.000167437	0.0172824	ENSG00000010030
CPNE5	6	complement(36740775..36840002)	2.11362	4.32776	5.8728e-11	3.71612e-08	ENSG00000124772
MDGA1	6	complement(37630679..37699306)	-5.1151	-34.6576	0	0	ENSG00000112139
KCNK5	6	complement(39188973..39229450)	-3.48499	-11.1966	4.44089e-16	7.75575e-13	ENSG00000164626
MOCS1	6	complement(39899578..39934551)	-4.43	-21.5557	2.09046e-06	0.000482918	ENSG00000124615
TENT5A	6	complement(81491439..81752774)	-2.9499	-7.72698	5.55013e-06	0.00114304	ENSG00000112773
TPBG	6	82363206..82370828	-2.59437	-6.03923	0.000384804	0.033468	ENSG00000146242
NT5E	6	85449584..85495791	-4.3353	-20.1863	0	0	ENSG00000135318
SNHG5	6	complement(85660950..85678736)	-2.1201	-4.34724	0	0	ENSG00000203875
RRAGD	6	complement(89364636..89412270)	1.53006	2.88798	2.41471e-05	0.00366072	ENSG00000025039
FOXO3	6	108559835..108684774	-1.94204	-3.84248	0.000358782	0.0317744	ENSG00000118689
FYN	6	complement(111660332..111873452)	-4.17774	-18.0978	6.01116e-07	0.000163014	ENSG00000010810
DCBLD1	6	117453817..117569858	-1.93288	-3.81818	1.49158e-05	0.00252419	ENSG00000164465
RNF217	6	124962545..125092633	-7.51873	-183.385	4.22472e-11	3.02386e-08	ENSG00000146373
TPD52L1	6	125119049..125264407	-6.37492	-82.9934	9.40556e-06	0.00175494	ENSG00000111907
KIAA0408	6	complement(127440343..127459391)	-3.87497	-14.6717	2.01969e-05	0.003172	ENSG00000189367
AL035446.1	6	complement(140845958..140852924)	-4.61664	-24.5329	0.000116864	0.0131505	ENSG00000234147
SASH1	6	148272304..148552050	-4.15078	-17.7627	1.62753e-05	0.00268553	ENSG00000111961
TBXT	6	complement(166157656..166168700)	-7.01378	-129.229	1.52666e-06	0.000362259	ENSG00000164458
AFDN	6	167826922..167972023	-1.42174	-2.67909	1.09475e-05	0.00195893	ENSG00000130396
CYTH3	7	complement(6161776..6272644)	-1.78078	-3.43612	2.76857e-08	1.01578e-05	ENSG00000008256
EPDR1	7	37683843..37951941	-1.87237	-3.66132	9.81932e-05	0.0113478	ENSG00000086289
AEBP1	7	44104361..44114562	-2.88265	-7.37503	5.5968e-06	0.00114724	ENSG00000106624
SRRM3	7	76201900..76287288	-3.30168	-9.86063	0.000211136	0.0207621	ENSG00000177679
ADAM22	7	87934143..88202889	-1.30293	-2.46729	0.000106314	0.0121196	ENSG00000008277
STEAP2	7	90167590..90238137	-3.48338	-11.1841	1.93286e-08	7.40268e-06	ENSG00000157214
BHLHA15	7	98211427..98212979	3.10908	8.62833	1.71404e-05	0.00278203	ENSG00000180535
NRCAM	7	complement(108147623..108456717)	-4.39412	-21.0263	0.000140524	0.0151118	ENSG00000091129
DOCK4	7	complement(111726110..112206411)	-3.92599	-15.2	0.000119071	0.0133406	ENSG00000128512
TSPAN12	7	complement(120787320..120858402)	-4.03846	-16.4323	5.20099e-08	1.81664e-05	ENSG00000106025
KDM7A-DT	7	140177184..140179640	3.28826	9.76933	0.000304098	0.0276134	ENSG00000260231
TCAF2C	7	complement(143639230..143647646)	-2.47274	-5.55095	5.62876e-05	0.00724947	ENSG00000283528
TCAF1	7	complement(143851375..143902198)	-1.16397	-2.24073	0.000435154	0.036696	ENSG00000198420
GIMAP7	7	150514830..150521073	-4.92134	-30.302	3.97168e-05	0.00552253	ENSG00000179144
GIMAP4	7	150567277..150573955	-4.16573	-17.9477	3.6912e-05	0.00521558	ENSG00000133574
GIMAP6	7	complement(150625375..150632648)	-3.7486	-13.4413	4.24512e-09	1.89129e-06	ENSG00000133561
GIMAP1	7	150716557..150724284	-3.87793	-14.7019	3.0647e-06	0.000693304	ENSG00000213203
GIMAP1-GIMAP5	7	150716668..150743646	-4.09989	-17.147	1.966e-06	0.000456583	ENSG00000281887
GIMAP5	7	150722253..150750033	-7.54364	-186.578	2.63456e-12	2.3475e-09	ENSG00000196329
TMEM176A	7	150800403..150805120	-4.73807	-26.687	0.000489898	0.0404337	ENSG00000002933
AC246817.2	8	complement(2666079..2728451)	-4.73122	-26.5607	2.0199e-08	7.66876e-06	ENSG00000254319
PRAG1	8	complement(8317736..8386498)	-2.09802	-4.28123	0	0	ENSG00000275342
AC104964.4	8	10486807..10489666	-3.97458	-15.7205	0.000111518	0.012614	ENSG00000272505
BLK	8	11486894..11564604	-1.22808	-2.34255	3.09932e-06	0.000693946	ENSG00000136573
GATA4	8	11676959..11760002	-4.98701	-31.7132	1.45995e-05	0.00248026	ENSG00000136574
DOCK5	8	25184723..25418082	-4.77151	-27.313	3.90205e-08	1.408e-05	ENSG00000147459
PNMA2	8	complement(26504686..26514092)	3.74688	13.4253	0.00025645	0.0240127	ENSG00000240694
EPHX2	8	27490779..27545564	-1.82222	-3.53625	0.000214905	0.0209442	ENSG00000120915
NUGGC	8	complement(28021964..28083871)	3.81033	14.0289	4.00984e-10	2.18842e-07	ENSG00000189233
XKR4	8	55102389..55542054	-3.51606	-11.4404	0.000260409	0.0241904	ENSG00000206579
FAM110B	8	57994509..58204279	-5.2056	-36.9014	4.34541e-13	4.99277e-10	ENSG00000169122
BHLHE22	8	64580367..64583628	-2.09063	-4.25934	3.09778e-09	1.43885e-06	ENSG00000180828
CYP7B1	8	complement(64587763..64798761)	-2.00804	-4.02237	6.32943e-05	0.00801013	ENSG00000172817
AC104232.1	8	complement(64801236..64817573)	-3.34638	-10.1709	1.61755e-05	0.00268531	ENSG00000254006
HNF4G	8	75407914..75566843	-3.23784	-9.43382	1.00682e-06	0.000257068	ENSG00000164749
ZFHX4	8	76681219..76867285	-8.33015	-321.829	1.13306e-09	5.88934e-07	ENSG00000091656
CDH17	8	complement(94127171..94217303)	-5.73933	-53.4207	0.000187696	0.0188825	ENSG00000079112
NCALD	8	complement(101686543..102124907)	-1.95296	-3.87168	3.39229e-06	0.000751832	ENSG00000104490
LRP12	8	complement(104489231..104589024)	-6.47634	-89.0373	0	0	ENSG00000147650
PTK2	8	complement(140657900..141002216)	-1.77004	-3.41064	5.96202e-06	0.00121073	ENSG00000169398
DENND3	8	141117278..141195808	-1.43872	-2.7108	8.27565e-08	2.77941e-05	ENSG00000105339
PTP4A3	8	141391993..141432454	-1.10057	-2.14439	5.92814e-05	0.00754602	ENSG00000184489
RHPN1	8	143368887..143384220	1.95516	3.87759	1.34215e-05	0.00230675	ENSG00000158106
NFIB	9	complement(14081843..14398983)	-4.8957	-29.7682	0.000162992	0.0169842	ENSG00000147862
UNC13B	9	35161992..35405338	2.19983	4.59425	1.54716e-05	0.00258814	ENSG00000198722
AL772307.1	9	complement(39983793..40106611)	-3.59719	-12.1022	2.09926e-05	0.00327342	ENSG00000284116
BX088651.4	9	complement(42566679..42569353)	4.24902	19.0144	8.70806e-06	0.00166027	ENSG00000237357
PSAT1	9	78297143..78330093	1.22005	2.32954	0.000450313	0.0374498	ENSG00000135069
FRMD3	9	complement(83242990..83538546)	3.28318	9.73497	1.5052e-05	0.0025374	ENSG00000172159
GOLM1	9	complement(86026146..86100173)	-2.34051	-5.06483	4.19398e-05	0.00575829	ENSG00000135052
DAPK1	9	87497228..87708633	-1.54529	-2.91862	4.35989e-09	1.9228e-06	ENSG00000196730
TNFSF8	9	complement(114893343..114930595)	-7.90994	-240.507	7.69911e-05	0.00944244	ENSG00000106952
DEC1	9	115141818..115402644	-5.98234	-63.2214	0.000432204	0.0365706	ENSG00000173077
HMCN2	9	130265882..130434123	3.21714	9.29943	6.61228e-05	0.00831985	ENSG00000148357
CARD9	9	complement(136361903..136373681)	-2.17377	-4.51201	3.69639e-09	1.6906e-06	ENSG00000187796
LINC00200	10	1159768..1164672	7.238	150.958	0.000177143	0.018113	ENSG00000229205
AKR1C1	10	4963253..4983283	-5.62889	-49.4839	0.000260073	0.0241904	ENSG00000187134
SEPHS1	10	complement(13317424..13348298)	0.866409	1.82312	0.000560295	0.0454703	ENSG00000086475
FRMD4A	10	complement(13643706..14462142)	-3.19107	-9.13289	5.69658e-11	3.66597e-08	ENSG00000151474
VIM	10	17228259..17237593	1.51623	2.86043	3.38913e-07	9.60861e-05	ENSG00000026025
MYO3A	10	25934071..26212536	-6.22393	-74.7461	0.000354876	0.0316209	ENSG00000095777
JCAD	10	complement(30012800..30115494)	-5.81285	-56.2136	7.3618e-06	0.00143493	ENSG00000165757
PARD3	10	complement(34109560..34815325)	-4.53619	-23.2023	0	0	ENSG00000148498
RASSF4	10	44959407..44995891	-2.10115	-4.29052	0.000446194	0.037178	ENSG00000107551
OGDHL	10	complement(49734643..49762379)	-2.03162	-4.08865	0.000119165	0.0133406	ENSG00000197444
LINC01515	10	65570338..65768835	-4.18088	-18.1371	0.000186711	0.0188704	ENSG00000228065
PRF1	10	complement(70597348..70602775)	-2.52259	-5.74612	9.62809e-05	0.0111801	ENSG00000180644
ZNF503	10	complement(75397830..75401906)	-4.71978	-26.3509	2.17973e-09	1.05743e-06	ENSG00000165655
ZNF503-AS2	10	75401519..75408982	-5.53598	-46.3976	1.10951e-07	3.56193e-05	ENSG00000237149
LRMDA	10	75431453..76560167	-6.30202	-78.9034	1.15352e-08	4.57855e-06	ENSG00000148655
DLG5	10	complement(77790791..77926526)	-1.65474	-3.14867	4.35303e-05	0.00589156	ENSG00000151208
DNMBP	10	complement(99875577..100009919)	-1.1576	-2.23086	0.000248892	0.0233696	ENSG00000107554
LZTS2	10	100996618..101007836	-1.03278	-2.04597	8.08285e-05	0.00983024	ENSG00000107816
AFAP1L2	10	complement(114294824..114404756)	-3.05998	-8.33961	8.96678e-05	0.0106675	ENSG00000169129
ATRNL1	10	115093365..115948992	-3.9235	-15.1737	9.03515e-05	0.0106906	ENSG00000107518
HMX3	10	123135962..123137741	-2.48889	-5.61347	1.96266e-07	5.821e-05	ENSG00000188620
CHST15	10	complement(124007666..124093607)	-3.40601	-10.6002	0.000546204	0.0446588	ENSG00000182022
DPYSL4	10	132186900..132205776	-4.04245	-16.4778	9.86698e-06	0.00179868	ENSG00000151640
IFITM3	11	complement(319669..327537)	2.56198	5.90519	1.1356e-08	4.54877e-06	ENSG00000142089
APBB1	11	complement(6395124..6419414)	-2.96357	-7.80054	2.23005e-06	0.000512453	ENSG00000166313
MICAL2	11	12094008..12359144	-2.58999	-6.02095	2.25405e-05	0.00346528	ENSG00000133816
ANO5	11	22193176..22283357	-4.33188	-20.1384	3.92246e-11	2.90269e-08	ENSG00000171714
WT1	11	complement(32387775..32435630)	-3.15435	-8.90335	0.000214603	0.0209442	ENSG00000184937
ABTB2	11	complement(34150988..34358008)	2.04045	4.11374	0.000308702	0.0278476	ENSG00000166016
PRR5L	11	36296288..36465204	-3.48827	-11.2221	4.50816e-06	0.000979258	ENSG00000135362
MPEG1	11	complement(59208510..59212951)	-1.65073	-3.13993	5.14893e-09	2.24807e-06	ENSG00000197629
CD6	11	60971680..61020377	-2.69429	-6.47234	0.000109584	0.0124597	ENSG00000013725
MYRF	11	61752642..61788518	-2.80954	-7.01063	1.07826e-07	3.51328e-05	ENSG00000124920
AHNAK	11	complement(62433542..62556235)	1.11842	2.17109	1.15205e-05	0.00203642	ENSG00000124942
PC	11	complement(66848233..66958376)	-1.96439	-3.90247	0.000243715	0.0229329	ENSG00000173599
PITPNM1	11	complement(67491768..67506263)	-0.880152	-1.84057	4.6273e-05	0.00614081	ENSG00000110697
MYEOV	11	69294138..69367726	3.59129	12.0528	7.62962e-05	0.00941008	ENSG00000172927
ARHGEF17	11	73308289..73369388	-1.17953	-2.26503	1.82039e-05	0.00291136	ENSG00000110237
AP001972.5	11	complement(75260129..75262466)	-4.95682	-31.0563	5.66944e-08	1.96455e-05	ENSG00000279117
ARRB1	11	complement(75264182..75351705)	-4.37252	-20.7137	2.22045e-16	4.03945e-13	ENSG00000137486
ME3	11	complement(86441108..86672636)	-6.78445	-110.236	4.59883e-06	0.000984263	ENSG00000151376
MMP20	11	complement(102576835..102625332)	6.90063	119.48	0.000392427	0.0339955	ENSG00000137674
MCAM	11	complement(119308529..119321521)	2.72358	6.60511	0.000602559	0.04845	ENSG00000076706
POU2F3	11	120236640..120319944	-4.35256	-20.4292	7.8351e-05	0.0095823	ENSG00000137709
TMEM136	11	120325129..120333682	-2.24622	-4.74439	0.000592429	0.0477233	ENSG00000181264
UBASH3B	11	122655675..122814473	-3.75371	-13.489	2.44169e-05	0.00368882	ENSG00000154127
JHY	11	122882528..122959798	-4.72476	-26.442	0.000280663	0.0257979	ENSG00000109944
GRAMD1B	11	123358428..123627774	-1.55279	-2.93383	1.78067e-05	0.00286885	ENSG00000023171
JAM3	11	134068925..134152001	2.80355	6.98156	5.74357e-05	0.00737559	ENSG00000166086
WNT5B	12	1529891..1647243	-1.28362	-2.4345	0.000187369	0.0188825	ENSG00000111186
KCNA1	12	4909893..4918256	-2.79301	-6.93073	0.000355663	0.0316265	ENSG00000111262
CD163L1	12	complement(7346685..7479897)	3.46915	11.0743	6.92409e-06	0.00137415	ENSG00000177675
RIMKLB	12	8681600..8783095	-2.13048	-4.37863	0.000274074	0.0252454	ENSG00000166532
LRP6	12	complement(12116025..12267012)	-3.77939	-13.7312	0	0	ENSG00000070018
MGST1	12	16347142..16609259	-2.14713	-4.42945	1.93772e-07	5.821e-05	ENSG00000008394
LMO3	12	complement(16548373..16610594)	-7.69462	-207.163	1.62458e-10	9.45744e-08	ENSG00000048540
BHLHE41	12	complement(26120026..26125127)	1.71273	3.2778	1.64676e-07	5.1726e-05	ENSG00000123095
PPFIBP1	12	27523431..27695564	-1.83429	-3.56596	1.73885e-07	5.38438e-05	ENSG00000110841
TMTC1	12	complement(29500840..29784759)	-3.28696	-9.76052	0.000126475	0.013991	ENSG00000133687
KIF21A	12	complement(39293228..39443390)	-2.15384	-4.45011	1.31381e-09	6.70639e-07	ENSG00000139116
MUC19	12	40393395..40570832	-2.80632	-6.99498	0.000171065	0.0176153	ENSG00000205592
FMNL3	12	complement(49636499..49708165)	-1.06941	-2.09857	4.23509e-05	0.00579649	ENSG00000161791
ITGA5	12	complement(54395261..54419460)	-3.69394	-12.9415	2.11497e-13	2.56505e-10	ENSG00000161638
LRIG3	12	complement(58872149..58920522)	-3.04508	-8.25392	9.82377e-07	0.000252303	ENSG00000139263
PPM1H	12	complement(62643982..62935037)	-5.3989	-42.1922	9.20514e-07	0.00023923	ENSG00000111110
TBC1D30	12	64781193..64881032	-4.85684	-28.977	5.79789e-06	0.0011829	ENSG00000111490
AC025569.1	12	70468080..70543040	5.21503	37.1434	1.8345e-06	0.000432951	ENSG00000258168
LIN7A	12	complement(80792520..80937925)	-3.54614	-11.6814	1.07732e-10	6.35635e-08	ENSG00000111052
CLLU1OS	12	complement(92420094..92428148)	-5.08513	-33.945	1.00954e-05	0.00182895	ENSG00000205057
CLLU1	12	92421531..92431002	-5.10843	-34.4977	6.67579e-05	0.00837562	ENSG00000257127
DTX1	12	113056709..113098028	-2.41058	-5.31689	8.57127e-05	0.0102823	ENSG00000135144
KSR2	12	complement(117453012..117968983)	-3.86281	-14.5486	5.44789e-05	0.00707917	ENSG00000171435
RIMBP2	12	complement(130396137..130716281)	-4.35445	-20.456	2.25963e-09	1.07237e-06	ENSG00000060709
AC063926.3	12	130425004..130430661	-5.506	-45.4434	1.28664e-05	0.0022204	ENSG00000279905
GJA3	13	complement(20138255..20161049)	2.86688	7.29483	4.4125e-05	0.00589156	ENSG00000121743
AL136962.1	13	22040975..22276524	4.06641	16.7537	1.09004e-08	4.40671e-06	ENSG00000276476
TNFRSF19	13	23570370..23676104	-3.56416	-11.8282	0	0	ENSG00000127863
PDX1	13	27920020..27926231	-3.9335	-15.2792	2.27028e-05	0.003478	ENSG00000139515
FRY	13	31846713..32299122	-1.65023	-3.13884	3.21675e-05	0.00463519	ENSG00000073910
NBEA	13	34942287..35673022	-2.44908	-5.46068	7.12099e-05	0.00885783	ENSG00000172915
LHFPL6	13	complement(39342892..39603528)	-2.47985	-5.57838	0.000379354	0.033191	ENSG00000183722
ITM2B	13	48233158..48270357	1.67568	3.19469	8.82159e-07	0.000232024	ENSG00000136156
RB1	13	48303726..48599436	1.23862	2.35973	0.000192248	0.0192959	ENSG00000139687
TBC1D4	13	complement(75284665..75482114)	-1.85237	-3.61094	1.09528e-07	3.54229e-05	ENSG00000136111
LMO7	13	75620434..75859870	-1.40154	-2.64183	9.80029e-06	0.00179868	ENSG00000136153
SLAIN1	13	77697854..77764242	-1.38727	-2.61582	1.49387e-06	0.000358213	ENSG00000139737
GPC5	13	91398607..92873682	-2.89315	-7.42891	4.98672e-06	0.00105692	ENSG00000179399
GPR183	13	complement(99294530..99307405)	-2.35262	-5.1075	0.000234246	0.0222819	ENSG00000169508
EFNB2	13	complement(106489731..106535662)	-2.8302	-7.11175	0.000425626	0.0361542	ENSG00000125266
AL390755.1	13	110123208..110125234	-6.325	-80.1705	8.7978e-05	0.0105239	ENSG00000279965
COL4A2	13	110305812..110513027	-3.00428	-8.02375	0.000377384	0.0330863	ENSG00000134871
REC8	14	24171853..24180257	1.18078	2.267	9.85051e-05	0.0113478	ENSG00000100918
STXBP6	14	complement(24809656..25050297)	-4.21065	-18.5153	4.12944e-05	0.00568755	ENSG00000168952
FOXG1	14	28760330..28770277	-4.90259	-29.9106	8.27796e-06	0.00159218	ENSG00000176165
EGLN3	14	complement(33924231..34462774)	-3.2417	-9.45905	1.32097e-09	6.70639e-07	ENSG00000129521
AL139099.4	14	49586579..49586878	-4.33347	-20.1607	1.18541e-07	3.77782e-05	ENSG00000283029
PYGL	14	complement(50857891..50944736)	-3.77902	-13.7277	1.08622e-06	0.000275728	ENSG00000100504
BMP4	14	complement(53949736..53958761)	-4.8256	-28.3563	1.49698e-06	0.000358213	ENSG00000125378
PRKCH	14	61187559..61550976	-3.12407	-8.71842	2.71485e-10	1.51966e-07	ENSG00000027075
AL359220.1	14	complement(61298164..61322818)	-4.1817	-18.1475	7.10569e-05	0.00885783	ENSG00000247287
SPTB	14	complement(64746283..64879907)	-4.4408	-21.7177	8.44121e-05	0.010181	ENSG00000070182
MAP3K9	14	complement(70722526..70809534)	-1.04797	-2.06762	0.000360675	0.0318774	ENSG00000006432
RGS6	14	71932439..72566529	-4.81562	-28.1609	9.86722e-12	8.29791e-09	ENSG00000182732
RIN3	14	92513774..92688994	-1.40933	-2.65615	1.20354e-06	0.000302	ENSG00000100599
PPP4R4	14	94146128..94279735	-4.91245	-30.1157	3.20244e-05	0.00463519	ENSG00000119698
BCL11B	14	complement(99169287..99271524)	-4.31608	-19.9191	0.000307231	0.0277723	ENSG00000127152
PPP1R13B	14	complement(103733752..103847590)	-1.5721	-2.97337	0.000243371	0.0229329	ENSG00000088808
MKRN3	15	23565678..23630075	7.25789	153.053	2.25375e-14	3.07503e-11	ENSG00000179455
NDN	15	complement(23685400..23687330)	4.37459	20.7436	7.31286e-06	0.00143178	ENSG00000182636
ATP10A	15	complement(25677273..25865172)	2.59566	6.04465	0.000133836	0.0146452	ENSG00000206190
TJP1	15	complement(29699367..29968865)	3.88714	14.7961	1.70085e-07	5.30434e-05	ENSG00000104067
SLC30A4	15	complement(45479611..45522807)	-2.57296	-5.95031	7.31915e-05	0.00905274	ENSG00000104154
UNC13C	15	54012904..54633414	-5.32587	-40.1094	1.2866e-08	5.06073e-06	ENSG00000137766
ANXA2	15	complement(60347134..60402883)	1.14259	2.20777	6.70227e-06	0.00134471	ENSG00000182718
DAPK2	15	complement(63907036..64072033)	-1.65848	-3.15684	0.000166114	0.0171865	ENSG00000035664
CD276	15	73683966..73714518	-1.81505	-3.51873	0.000404888	0.0346623	ENSG00000103855
STRA6	15	complement(74179466..74212267)	-3.95595	-15.5189	1.6611e-05	0.00270616	ENSG00000137868
IL16	15	81159575..81314058	-0.843734	-1.79469	0.000215589	0.020964	ENSG00000172349
ISG20	15	88636153..88656483	1.09287	2.13297	0.000263309	0.0243051	ENSG00000172183
FAM174B	15	complement(92617443..92809884)	-2.16196	-4.47524	5.31017e-09	2.29552e-06	ENSG00000185442
NR2F2	15	96325938..96340263	-6.25436	-76.3399	1.81921e-12	1.72671e-09	ENSG00000185551
MMP25-AS1	16	complement(3051096..3059370)	-1.80729	-3.49985	0.000185084	0.0187494	ENSG00000261971
IL32	16	3065297..3082192	-2.20874	-4.62271	2.62534e-10	1.48864e-07	ENSG00000008517
AC108134.3	16	complement(3076911..3087100)	-4.72777	-26.4973	6.15836e-05	0.00781628	ENSG00000262370
GRIN2A	16	complement(9753404..10182754)	-2.87807	-7.35165	0.000413084	0.0352259	ENSG00000183454
CIITA	16	10866222..10943021	-1.61269	-3.05821	0.00010083	0.0115547	ENSG00000179583
SNX29	16	11976737..12574289	-0.908016	-1.87646	0.000302817	0.0276134	ENSG00000048471
NOMO3	16	16232495..16294814	-2.09804	-4.28127	4.23195e-09	1.89129e-06	ENSG00000103226
XYLT1	16	complement(17101769..17470881)	-2.64625	-6.26036	6.8505e-08	2.33671e-05	ENSG00000103489
IGHV3OR16-9	16	32066065..32066358	7.66172	202.491	1.01922e-08	4.19811e-06	ENSG00000270472
AC136428.1	16	complement(33844784..33845229)	3.68351	12.8483	0.000397352	0.0342862	ENSG00000259680
TOX3	16	complement(52438005..52547802)	-6.3358	-80.7731	3.00667e-05	0.00440517	ENSG00000103460
CCL22	16	57358772..57366190	-1.65372	-3.14645	1.06483e-10	6.35635e-08	ENSG00000102962
TK2	16	complement(66508003..66552544)	-2.13203	-4.38335	0.000323463	0.0289994	ENSG00000166548
CKLF	16	66552563..66566251	-2.31387	-4.97216	9.88716e-06	0.00179868	ENSG00000217555
CMTM3	16	66603874..66613892	-1.49019	-2.80926	0.000408401	0.0348947	ENSG00000140931
AC092723.3	16	complement(85986764..85995899)	-3.58432	-11.9946	0.000223413	0.021533	ENSG00000285012
SLC22A31	16	complement(89195761..89201664)	4.76292	27.1508	1.8139e-07	5.57723e-05	ENSG00000259803
ANKRD11	16	complement(89267619..89490561)	-0.943978	-1.92383	1.65201e-05	0.00270616	ENSG00000167522
SPG7	16	89490719..89557768	-1.04088	-2.05748	1.26416e-06	0.000315396	ENSG00000197912
P2RX5	17	complement(3672199..3696404)	2.57315	5.95108	2.03975e-11	1.59031e-08	ENSG00000083454
SCIMP	17	complement(5208961..5234860)	-1.82305	-3.53829	1.25343e-11	1.03257e-08	ENSG00000161929
AC113189.2	17	7420103..7444081	5.56631	47.3834	1.96679e-07	5.821e-05	ENSG00000262880
MYH10	17	complement(8474205..8630761)	-1.65875	-3.15742	9.24721e-09	3.84516e-06	ENSG00000133026
SNORD3B-1	17	19061912..19062669	3.74023	13.3636	5.97603e-10	3.22123e-07	ENSG00000265185
SNORD3B-2	17	complement(19063346..19064136)	-2.85304	-7.22519	1.17591e-05	0.00206191	ENSG00000262074
AC007952.6	17	complement(19141017..19143689)	-2.14025	-4.40837	4.21756e-07	0.000117288	ENSG00000262319
CDK5R1	17	32486619..32491256	-2.04959	-4.13989	2.16002e-09	1.05743e-06	ENSG00000176749
MYO1D	17	complement(32492522..32877177)	-1.20398	-2.30374	4.91337e-05	0.00646152	ENSG00000176658
AC243829.1	17	36183235..36196471	2.78369	6.88611	0.000375532	0.0329902	ENSG00000274767
TBC1D3G	17	36323884..36334759	8.95046	494.717	1.90124e-06	0.000443904	ENSG00000260287
TBC1D3F	17	complement(36428618..36439566)	6.75575	108.065	7.877e-07	0.000208435	ENSG00000275954
TBX21	17	47733244..47746119	-2.09625	-4.27595	7.09851e-09	2.98008e-06	ENSG00000073861
IGF2BP1	17	48997412..49055650	-1.91483	-3.77068	3.44143e-05	0.00492644	ENSG00000159217
TOM1L1	17	54899387..54961956	-3.11439	-8.66015	0.000126531	0.013991	ENSG00000141198
TMEM100	17	complement(55719627..55732121)	-7.06239	-133.657	2.05532e-05	0.00321639	ENSG00000166292
PRKCA	17	66302636..66810743	-3.37134	-10.3484	0.000457403	0.0379671	ENSG00000154229
PITPNC1	17	67377281..67697261	-1.89727	-3.72507	0.000260957	0.0241904	ENSG00000154217
SSTR2	17	73165012..73176633	-2.50339	-5.67015	6.72863e-06	0.00134471	ENSG00000180616
RAB37	17	74670578..74747335	-2.88738	-7.39925	0.000134386	0.0146478	ENSG00000172794
DNAH17	17	complement(78423697..78577394)	-2.87438	-7.33289	0.000129105	0.0141986	ENSG00000187775
DNAH17-AS1	17	78484882..78503056	-3.31567	-9.95671	0.000197598	0.0196075	ENSG00000267432
COLEC12	18	complement(316740..500722)	3.28827	9.76942	5.35612e-05	0.00700161	ENSG00000158270
DLGAP1	18	complement(3496032..4455335)	-4.18862	-18.2348	2.33147e-15	3.77016e-12	ENSG00000170579
L3MBTL4	18	complement(5954706..6415237)	-2.50145	-5.66253	2.52074e-05	0.00378206	ENSG00000154655
TWSG1	18	9334767..9402420	-1.19862	-2.2952	5.31717e-06	0.00111463	ENSG00000128791
PIEZO2	18	complement(10666483..11148762)	-5.53168	-46.2594	0	0	ENSG00000154864
AP005212.4	18	14225224..14342505	-5.27086	-38.6089	4.33913e-05	0.00589156	ENSG00000283294
LAMA3	18	23689443..23955066	-4.02833	-16.3173	2.20455e-05	0.00341322	ENSG00000053747
DSC3	18	complement(30990008..31042815)	-9.25815	-612.322	5.46038e-11	3.6122e-08	ENSG00000134762
DSC2	18	complement(31058840..31102415)	-5.98745	-63.4455	3.71722e-09	1.6906e-06	ENSG00000134755
DSG2	18	31498043..31549008	-2.41088	-5.31797	0	0	ENSG00000046604
NOL4	18	complement(33851100..34224952)	-3.99954	-15.9949	1.97317e-07	5.821e-05	ENSG00000101746
FHOD3	18	36297714..36780055	-4.75959	-27.0882	0	0	ENSG00000134775
PSTPIP2	18	complement(45983536..46072272)	-2.75344	-6.74323	0.00025728	0.0240127	ENSG00000152229
CTIF	18	48539046..48863217	-1.79223	-3.46349	4.99937e-08	1.7603e-05	ENSG00000134030
CD226	18	complement(69831158..69961803)	-1.22025	-2.32988	7.50385e-07	0.000200997	ENSG00000150637
PIP5K1C	19	complement(3630183..3700479)	-1.19488	-2.28926	6.83595e-05	0.00855199	ENSG00000186111
TNFSF14	19	complement(6661253..6670588)	-1.19425	-2.28825	1.94383e-05	0.00307498	ENSG00000125735
INSR	19	complement(7112255..7294034)	-1.43222	-2.69862	2.68953e-11	2.06013e-08	ENSG00000171105
CAMSAP3	19	7595902..7618304	-2.64575	-6.2582	6.60025e-09	2.7978e-06	ENSG00000076826
FCER2	19	complement(7688758..7702146)	-0.919821	-1.89188	0.000134872	0.0146484	ENSG00000104921
RPS28	19	8321158..8323340	-1.05081	-2.07169	1.47347e-06	0.000358213	ENSG00000233927
COL5A3	19	complement(9959561..10010471)	-3.75422	-13.4937	5.53675e-05	0.00715207	ENSG00000080573
DOCK6	19	complement(11199295..11262481)	-1.23068	-2.34677	8.5723e-05	0.0102823	ENSG00000130158
CACNA1A	19	complement(13206442..13633025)	1.86618	3.64566	3.64141e-05	0.00516194	ENSG00000141837
IL27RA	19	14031748..14053216	-1.19937	-2.29639	8.12651e-06	0.00156996	ENSG00000104998
SYDE1	19	15107403..15114988	-3.68459	-12.858	0.000375271	0.0329902	ENSG00000105137
LINC00664	19	21483374..21503238	3.98105	15.7912	1.5847e-05	0.00264082	ENSG00000268658
AC005394.2	19	complement(28435388..28727680)	4.00396	16.044	0.00017897	0.0182144	ENSG00000283403
RHPN2	19	complement(32978593..33064888)	-1.97	-3.91767	0.000523249	0.0428622	ENSG00000131941
LSR	19	35248330..35267964	-1.18774	-2.27795	0.000446104	0.037178	ENSG00000105699
LINC01531	19	35399511..35419385	-3.04654	-8.2623	8.8839e-05	0.0105978	ENSG00000205786
DMKN	19	complement(35497220..35513658)	-1.88439	-3.69197	1.24905e-05	0.00217269	ENSG00000161249
LGALS4	19	complement(38801671..38813364)	3.17391	9.02486	1.65866e-05	0.00270616	ENSG00000171747
CYP2S1	19	41193049..41207539	-6.21345	-74.2051	1.1109e-06	0.000280365	ENSG00000167600
PNMA8A	19	complement(46466491..46471563)	-7.05946	-133.386	4.38081e-08	1.56779e-05	ENSG00000182013
RASIP1	19	complement(48720587..48740721)	-6.95446	-124.023	3.59258e-06	0.000792201	ENSG00000105538
MYBPC2	19	50432903..50466321	-2.64101	-6.23768	1.41731e-12	1.40639e-09	ENSG00000086967
CD33	19	51225064..51243860	-5.55505	-47.015	8.42195e-11	5.17903e-08	ENSG00000105383
SIGLEC14	19	complement(51642553..51646801)	-2.54656	-5.84239	0.000218794	0.0211813	ENSG00000254415
ZNF415	19	complement(53107879..53133077)	3.15626	8.91517	0.000137822	0.0148947	ENSG00000170954
ZNF835	19	complement(56661981..56671783)	3.51505	11.4323	0.000382746	0.0333554	ENSG00000127903
PEG3	19	complement(56810083..56840728)	5.26297	38.3982	2.32939e-08	8.61893e-06	ENSG00000198300
TCF15	20	complement(603797..610398)	5.71258	52.4393	5.5822e-13	6.09311e-10	ENSG00000125878
SLC23A2	20	complement(4852356..5010293)	-1.43179	-2.69781	1.38555e-05	0.00236306	ENSG00000089057
BMP2	20	6767664..6780280	-6.49966	-90.4886	8.84091e-06	0.00167783	ENSG00000125845
JAG1	20	complement(10637684..10673999)	-1.98477	-3.95799	0.000380099	0.033191	ENSG00000101384
HCK	20	32052188..32101856	-3.07784	-8.4435	9.02831e-05	0.0106906	ENSG00000101336
EYA2	20	46894624..47188844	4.55582	23.52	8.17069e-05	0.00990945	ENSG00000064655
ZBP1	20	complement(57603846..57620576)	2.12347	4.35742	4.36262e-05	0.00589156	ENSG00000124256
SYCP2	20	complement(59863563..59933655)	3.4754	11.1224	4.84721e-06	0.00103236	ENSG00000196074
ZBTB46	20	complement(63743666..63831244)	-2.01262	-4.03514	5.33561e-06	0.00111463	ENSG00000130584
SAMD10	20	complement(63974113..63980008)	-1.26314	-2.40018	0.000607287	0.0486476	ENSG00000130590
C20orf204	20	64034344..64039962	-2.7159	-6.57005	0.000124657	0.0139198	ENSG00000196421
CU633967.1	21	5553637..5614880	-3.64709	-12.5281	0	0	ENSG00000274333
CU634019.1	21	7048891..7087229	-10.4206	-1370.58	0.000126576	0.013991	ENSG00000277067
CU633904.1	21	7430659..7469007	-6.25209	-76.2196	0	0	ENSG00000276077
FP671120.3	21	complement(8210384..8211306)	-1.88406	-3.69112	2.95883e-05	0.00435132	ENSG00000280800
FP236383.2	21	complement(8393419..8394341)	-1.89603	-3.72189	2.64553e-05	0.0039557	ENSG00000280614
FP236383.3	21	complement(8437629..8438551)	-1.89424	-3.71727	2.69816e-05	0.00402062	ENSG00000281181
SAMSN1	21	complement(14485228..14658821)	-1.57248	-2.97415	3.26032e-05	0.00468253	ENSG00000155307
JAM2	21	25639272..25717562	-2.3105	-4.96054	0.000402114	0.0345604	ENSG00000154721
CLIC6	21	34669389..34718227	-1.64089	-3.11858	5.70958e-11	3.66597e-08	ENSG00000159212
UBASH3A	21	42403447..42447681	-3.03442	-8.19317	3.96906e-05	0.00552253	ENSG00000160185
SIK1	21	complement(43414483..43427189)	-2.94256	-7.68776	8.39209e-11	5.17903e-08	ENSG00000142178
CSTB	21	complement(43772511..43776445)	-2.01879	-4.05243	1.27121e-12	1.29075e-09	ENSG00000160213
PWP2	21	44107290..44131181	-3.05704	-8.32261	0.000389686	0.0338252	ENSG00000241945
ICOSLG	21	complement(44217014..44240966)	-1.09308	-2.13329	6.98437e-06	0.00137984	ENSG00000160223
AC006946.2	22	17067821..17070675	3.83357	14.2567	0.000193803	0.0193188	ENSG00000273203
TUBA8	22	18110331..18146554	-2.85291	-7.22454	4.0629e-05	0.00562173	ENSG00000183785
MYO18B	22	25742144..26031041	-3.72644	-13.2365	5.84492e-05	0.00748373	ENSG00000133454
TPST2	22	complement(26521983..26596717)	-0.96057	-1.94608	0.000336988	0.0300884	ENSG00000128294
XBP1	22	complement(28794555..28800597)	1.50117	2.83073	3.93385e-05	0.005505	ENSG00000100219
KREMEN1	22	29073078..29168333	-2.83278	-7.12446	5.56907e-07	0.000152031	ENSG00000183762
EMID1	22	29205851..29259597	-1.2523	-2.38221	0.000175451	0.0180244	ENSG00000186998
LARGE1	22	complement(33162226..33922841)	-1.74201	-3.34502	8.40292e-08	2.80061e-05	ENSG00000133424
IL2RB	22	complement(37125838..37175054)	-0.910613	-1.87984	5.91803e-05	0.00754602	ENSG00000100385
LGALS1	22	37675608..37679806	-1.04737	-2.06675	0.000128766	0.0141971	ENSG00000100097
AL022318.4	22	39014363..39033276	7.23135	150.263	0.000437276	0.0367152	ENSG00000284554
NFAM1	22	complement(42380410..42432395)	-2.19583	-4.58152	0.000261558	0.0241947	ENSG00000235568
PARVG	22	44172956..44219533	-0.852939	-1.80618	0.000206772	0.0204708	ENSG00000138964
AL023802.1	22	complement(49718053..49724506)	4.06933	16.7876	0.000134532	0.0146478	ENSG00000226954
FAM239A	X	complement(3853010..3882317)	-5.99408	-63.7379	0	0	ENSG00000234449
FAM239B	X	complement(3891438..3920746)	-2.0495	-4.13961	6.55807e-06	0.00132561	ENSG00000205663
WWC3	X	10015562..10144478	-1.5691	-2.96719	3.03352e-06	0.000689825	ENSG00000047644
CLCN4	X	10156945..10237660	-6.09473	-68.3435	1.08788e-08	4.40671e-06	ENSG00000073464
CDKL5	X	18425583..18653629	-4.89475	-29.7487	1.56001e-09	7.82892e-07	ENSG00000008086
KLHL34	X	complement(21654690..21658330)	3.9322	15.2655	6.74497e-06	0.00134471	ENSG00000185915
PHEX	X	22032441..22251310	-3.96765	-15.6452	0.000224814	0.0216037	ENSG00000102174
TIMP1	X	47582313..47586789	-1.33875	-2.52932	1.62998e-05	0.00268553	ENSG00000102265
CFP	X	complement(47623172..47630305)	-2.06126	-4.17351	7.56416e-08	2.56015e-05	ENSG00000126759
CXCR3	X	complement(71615916..71618517)	-1.22966	-2.34512	0.000315393	0.0283925	ENSG00000186810
PHKA1	X	complement(72578814..72714319)	-3.66214	-12.6594	6.27128e-08	2.15599e-05	ENSG00000067177
NAP1L2	X	complement(73212299..73214848)	-3.61853	-12.2825	1.42292e-06	0.000349024	ENSG00000186462
NEXMIF	X	complement(74732856..74925485)	-1.83319	-3.56324	2.86701e-05	0.00425771	ENSG00000050030
ZNF711	X	85244032..85273362	-2.22429	-4.67281	0.000422127	0.0359268	ENSG00000147180
ARMCX2	X	complement(101655281..101659891)	-1.23983	-2.36171	9.5157e-05	0.0110791	ENSG00000184867
TSC22D3	X	complement(107713221..107777342)	-0.9838	-1.97767	0.000498441	0.0410612	ENSG00000157514
COL4A5	X	108439844..108697545	-4.72866	-26.5136	5.47971e-05	0.0070994	ENSG00000188153
AMOT	X	complement(112774503..112840815)	3.20848	9.24379	0.000137087	0.014852	ENSG00000126016
PLS3	X	115561174..115650861	-4.92325	-30.342	9.5654e-08	3.1639e-05	ENSG00000102024
GRIA3	X	123184153..123490915	-4.7154	-26.2711	1.15463e-14	1.62621e-11	ENSG00000125675
GPC4	X	complement(133300103..133415490)	-4.41841	-21.3833	1.29928e-06	0.000322319	ENSG00000076716
FHL1	X	136146702..136211359	-4.44441	-21.7721	5.52716e-06	0.00114304	ENSG00000022267
F8A1	X	154886349..154888061	-1.71247	-3.2772	7.20779e-05	0.00894033	ENSG00000277203

## Sheet: Male KBG DEG
Name	Chromosome	Region	Log₂ fold change	Fold change	P-value	FDR p-value	ENSEMBL
CDK11A	1	complement(1702730..1724324)	-0.678218	-1.60016	0.000478472	0.0360182	ENSG00000008128
PER3	1	7784320..7845177	-3.41935	-10.6986	1.11022e-15	2.20334e-12	ENSG00000049246
UTS2	1	complement(7843083..7853512)	-9.68758	-824.619	3.78617e-06	0.000655983	ENSG00000049247
GPR157	1	complement(9100305..9129170)	1.34533	2.54089	0.00015841	0.0146844	ENSG00000180758
ECE1	1	complement(21217247..21345504)	-0.959823	-1.94507	5.64806e-07	0.000135494	ENSG00000117298
ALPL	1	21509372..21578412	-7.75267	-215.669	2.77832e-11	2.95864e-08	ENSG00000162551
LDLRAD2	1	21812265..21825221	2.53187	5.78321	0.000215764	0.0186914	ENSG00000187942
SERINC2	1	31409565..31434680	-2.89469	-7.43686	1.00751e-05	0.00149622	ENSG00000168528
LINC01226	1	31506226..31583306	-2.79831	-6.95625	6.06752e-05	0.00675801	ENSG00000284543
TMEM54	1	complement(32894594..32901438)	2.49196	5.62542	0.000186953	0.0166244	ENSG00000121900
POU3F1	1	complement(38044611..38046794)	-2.34435	-5.07832	0.000434529	0.0330522	ENSG00000185668
PTPRF	1	43525187..43623666	-1.80368	-3.4911	5.08955e-05	0.00586432	ENSG00000142949
ELAVL4	1	50048014..50203786	-4.01683	-16.1877	3.0843e-06	0.000561098	ENSG00000162374
PLPP3	1	complement(56494747..56645301)	-4.00234	-16.026	5.68648e-08	2.02468e-05	ENSG00000162407
TACSTD2	1	complement(58575423..58577773)	-2.98405	-7.91203	3.20729e-06	0.000576269	ENSG00000184292
HOOK1	1	59814786..59876378	-3.04024	-8.22628	2.19958e-10	1.70643e-07	ENSG00000134709
CYP2J2	1	complement(59893308..59926790)	-2.383	-5.21621	0.00013147	0.0126404	ENSG00000134716
DNAJC6	1	65248219..65415869	-2.67776	-6.39862	1.05271e-06	0.000229811	ENSG00000116675
GADD45A	1	67685061..67688338	-0.930271	-1.90563	0.000153583	0.0142976	ENSG00000116717
AC093580.1	1	complement(82215220..82261133)	-2.8612	-7.2662	7.13455e-06	0.00112455	ENSG00000233290
DDAH1	1	complement(85318481..85578363)	-4.6757	-25.558	6.21749e-07	0.000145947	ENSG00000153904
GBP4	1	complement(89181148..89198932)	-1.28429	-2.43561	0.000606954	0.0440203	ENSG00000162654
GBP6	1	89364058..89386461	-2.96131	-7.7883	0.000194981	0.0170945	ENSG00000183347
CNN3	1	complement(94896949..94927278)	-2.31797	-4.98629	2.27263e-12	2.91839e-09	ENSG00000117519
AC105942.1	1	94927566..94963270	-2.56252	-5.90739	8.02544e-05	0.00844334	ENSG00000235501
SNX7	1	98661701..98760500	-3.45919	-10.9982	2.85196e-05	0.00364092	ENSG00000162627
SLC25A24	1	complement(108134036..108200849)	-2.07867	-4.22417	6.73177e-05	0.00729404	ENSG00000085491
NBPF4	1	complement(108223341..108244081)	-6.65306	-100.64	2.66321e-07	7.50184e-05	ENSG00000196427
AL359258.1	1	complement(108261196..108273689)	-6.06698	-67.0413	1.36759e-07	4.26502e-05	ENSG00000238122
AL390038.1	1	108420689..108433184	-5.68648	-51.4992	1.3094e-06	0.000277523	ENSG00000224698
NBPF6	1	108450282..108471002	-4.40212	-21.1432	0.000238355	0.0202467	ENSG00000186086
KIAA1324	1	109113679..109206781	-3.00567	-8.0315	0.000142427	0.0134599	ENSG00000116299
GSTM1	1	109687814..109709039	-7.58251	-191.674	1.43996e-13	2.22476e-10	ENSG00000134184
PTGFRN	1	116910057..116990358	-4.69695	-25.9372	6.217e-07	0.000145947	ENSG00000134247
TBX15	1	complement(118883046..118989556)	-5.51119	-45.6071	5.39186e-06	0.000888354	ENSG00000092607
NBPF26	1	120723923..120841481	1.25981	2.39464	0.000317394	0.025615	ENSG00000273136
IVL	1	152908545..152911886	-2.47554	-5.56174	0.00012664	0.0122599	ENSG00000163207
ATP8B2	1	154325553..154351307	-0.790131	-1.72923	0.000186338	0.0166034	ENSG00000143515
IL6R	1	154405193..154469450	-1.68951	-3.22548	3.08392e-06	0.000561098	ENSG00000160712
PYHIN1	1	158930796..158977054	2.73029	6.6359	0.000130045	0.0125339	ENSG00000163564
DUSP23	1	159780932..159782543	2.45687	5.49023	1.25402e-06	0.000267082	ENSG00000158716
CD244	1	complement(160830160..160862855)	-2.83462	-7.13355	7.924e-05	0.008377	ENSG00000122223
DDR2	1	162631373..162787400	-1.61546	-3.06409	8.04909e-08	2.66236e-05	ENSG00000162733
ATP1B1	1	169105697..169132722	-2.10399	-4.29896	2.22895e-08	9.35752e-06	ENSG00000143153
SELL	1	complement(169690667..169711698)	-0.716245	-1.6429	0.000284551	0.0234411	ENSG00000188404
PRRX1	1	170662728..170739419	-3.4005	-10.5597	3.61784e-08	1.39786e-05	ENSG00000116132
ASTN1	1	complement(176857302..177164973)	4.1992	18.369	0.000605254	0.04397	ENSG00000152092
RASAL2	1	178094141..178484147	-3.96682	-15.6362	2.40164e-07	6.80897e-05	ENSG00000075391
C1orf21	1	184387058..184629020	-3.81412	-14.0658	1.15906e-05	0.00165588	ENSG00000116667
AC104461.1	1	200333193..200478293	-4.17862	-18.1088	0.000443223	0.0335964	ENSG00000230623
GPR25	1	200872955..200874178	-3.30972	-9.91577	7.95855e-07	0.000180978	ENSG00000170128
INAVA	1	200891048..200915735	-2.03034	-4.08501	3.82535e-11	3.79588e-08	ENSG00000163362
PHLDA3	1	complement(201464383..201469237)	-1.32285	-2.5016	1.09395e-08	4.924e-06	ENSG00000174307
ELF3	1	202007945..202017188	-2.52567	-5.75839	0.000575687	0.0421729	ENSG00000163435
CR2	1	207454230..207489895	-1.3734	-2.5908	1.72433e-07	5.15658e-05	ENSG00000117322
PTPN14	1	complement(214348696..214552449)	-5.03694	-32.83	1.11022e-16	2.69297e-13	ENSG00000152104
CDC42BPA	1	complement(226989865..227318474)	-3.12913	-8.7491	5.15065e-05	0.00590242	ENSG00000143776
WNT3A	1	228007051..228061260	-6.0277	-65.2405	3.58428e-08	1.39726e-05	ENSG00000154342
RHOU	1	228735077..228746669	-5.95306	-61.9512	2.81437e-08	1.11708e-05	ENSG00000116574
PCNX2	1	complement(232983435..233295713)	-3.02825	-8.1582	9.64552e-10	6.3808e-07	ENSG00000135749
SLC35F3	1	233904933..234324516	-2.96654	-7.81662	4.66132e-09	2.36649e-06	ENSG00000183780
AL160408.2	1	234607008..234609483	3.11353	8.65498	0.000110796	0.0111462	ENSG00000228830
CHRM3	1	239386565..239915452	-6.17409	-72.2081	5.43247e-05	0.00617674	ENSG00000133019
SOX11	2	5692667..5701385	5.10149	34.3322	4.63097e-06	0.000768795	ENSG00000176887
MBOAT2	2	complement(8852690..9003813)	-1.83981	-3.57962	1.03164e-05	0.00152686	ENSG00000143797
CYS1	2	complement(10056780..10080944)	-2.33217	-5.03563	5.75023e-08	2.02468e-05	ENSG00000205795
TDRD15	2	21123917..21143272	5.31577	39.8296	0.000295523	0.0241174	ENSG00000218819
EFR3B	2	25042130..25159137	1.78489	3.44592	0.000192232	0.0169556	ENSG00000084710
EMILIN1	2	27078567..27086408	-4.15949	-17.8702	1.12822e-09	7.24398e-07	ENSG00000138080
GALNT14	2	complement(30910467..31155202)	-7.40998	-170.069	5.14249e-10	3.68076e-07	ENSG00000158089
LINC01320	2	34677555..34738231	-7.16509	-143.518	6.44835e-08	2.19954e-05	ENSG00000228262
QPCT	2	37344574..37373322	2.48991	5.61741	3.94487e-06	0.000665007	ENSG00000115828
OXER1	2	complement(42762481..42764261)	-1.63887	-3.11423	0.000116723	0.0115824	ENSG00000162881
HAAO	2	complement(42767089..42792593)	-1.80731	-3.49989	8.34888e-14	1.35008e-10	ENSG00000162882
OTX1	2	63050057..63057836	-3.21695	-9.29817	2.01596e-05	0.00271664	ENSG00000115507
LINC01291	2	74918148..74938418	8.00312	256.554	1.56689e-09	9.37152e-07	ENSG00000204792
CAPG	2	complement(85394748..85418432)	1.05045	2.07118	3.88191e-06	0.000659272	ENSG00000042493
RGPD2	2	complement(87755955..87825952)	-5.34015	-40.5084	1.55822e-09	9.37152e-07	ENSG00000185304
IGKV2D-29	2	89947512..89948279	10.1495	1135.83	6.70777e-06	0.00106886	ENSG00000243264
IGKV2D-28	2	89959979..89960754	10.3731	1326.23	0	0	ENSG00000242534
IL1R1	2	102064544..102179874	-3.36396	-10.2956	0.000622362	0.044914	ENSG00000115594
SLC9A2	2	102619707..102711318	-2.60596	-6.08796	0.000668796	0.0473241	ENSG00000115616
SOWAHC	2	109614334..109618990	-2.42306	-5.36306	6.13844e-05	0.00679681	ENSG00000198142
PAX8-AS1	2	113211522..113276581	7.65618	201.716	0	0	ENSG00000189223
PAX8	2	complement(113215997..113278950)	2.99766	7.98705	4.72766e-05	0.00552436	ENSG00000125618
EPB41L5	2	120013005..120179119	-2.08425	-4.24056	0.00039324	0.0305503	ENSG00000115109
MYO7B	2	127535802..127637729	1.9307	3.81241	4.13822e-07	0.000106911	ENSG00000169994
CCDC74A	2	131527675..131533666	1.27421	2.41866	0.000684696	0.0481393	ENSG00000163040
NCKAP5	2	complement(132671799..133568463)	-4.71583	-26.2789	1.04205e-05	0.00153386	ENSG00000176771
KCNJ3	2	154698299..154858352	-5.51795	-45.8214	0.000284517	0.0234411	ENSG00000162989
CSRNP3	2	165469647..165689407	-2.58643	-6.00612	1.8787e-05	0.00254739	ENSG00000178662
NEUROD1	2	complement(181673088..181680876)	-6.04963	-66.2399	6.3415e-08	2.18013e-05	ENSG00000162992
CAVIN2	2	complement(191834302..191847255)	-4.49941	-22.6182	1.41452e-10	1.14369e-07	ENSG00000168497
SPATS2L	2	200305881..200482263	-0.90905	-1.87781	4.39158e-05	0.00523882	ENSG00000196141
NRP2	2	205681990..205798133	2.53766	5.80648	1.77085e-06	0.000362992	ENSG00000118257
ERBB4	2	complement(211375717..212538841)	-4.78638	-27.5958	8.28804e-06	0.00127417	ENSG00000178568
IGFBP5	2	complement(216672105..216695525)	-3.54127	-11.642	0.000394014	0.030556	ENSG00000115461
CYP27A1	2	218781749..218815293	-3.11607	-8.67024	1.5414e-05	0.00215703	ENSG00000135929
WDFY1	2	complement(223855716..223945387)	0.904181	1.87148	3.33606e-05	0.00412808	ENSG00000085449
HTR2B	2	complement(231108230..231125118)	2.52751	5.76576	0.000193621	0.0170437	ENSG00000135914
IQCA1	2	complement(236324147..236507542)	-2.87468	-7.33443	2.75684e-05	0.00355063	ENSG00000132321
RAB17	2	complement(237574322..237601614)	3.21345	9.27565	1.63456e-06	0.000336634	ENSG00000124839
RAMP1	2	237858893..237912114	4.0712	16.8094	2.44872e-09	1.31992e-06	ENSG00000132329
KIF1A	2	complement(240713764..240820308)	4.25213	19.0554	2.17218e-06	0.000431089	ENSG00000130294
CHL1-AS2	3	complement(195758..197341)	-4.93334	-30.5551	2.4237e-05	0.00318738	ENSG00000224318
CHL1	3	196596..409417	-4.56359	-23.6471	1.64343e-11	1.83984e-08	ENSG00000134121
AC069277.1	3	6490479..6736129	-2.39375	-5.25523	0.000131728	0.0126404	ENSG00000189229
HRH1	3	11137093..11263557	4.42835	21.5312	0.000427338	0.0326189	ENSG00000196639
TRIM71	3	32818018..32897826	-5.3947	-42.0693	1.32265e-10	1.08959e-07	ENSG00000206557
MYRIP	3	39808914..40260321	-6.12834	-69.9545	5.60901e-09	2.7547e-06	ENSG00000170011
PLXNB1	3	complement(48403854..48430051)	-1.1235	-2.17874	0.000179543	0.0161297	ENSG00000164050
WNT5A	3	complement(55465715..55490539)	-2.86321	-7.27633	3.13532e-06	0.000566244	ENSG00000114251
ARHGEF3	3	complement(56727418..57079329)	-1.13864	-2.20173	0.000172839	0.0157392	ENSG00000163947
FRMD4B	3	complement(69169990..69542583)	3.17845	9.05335	4.59657e-05	0.00543143	ENSG00000114541
ROBO1	3	complement(78597240..79767815)	-2.00394	-4.01094	1.83334e-08	7.77141e-06	ENSG00000169855
PHLDB2	3	111732497..111976517	-4.65038	-25.1134	5.31012e-08	1.93204e-05	ENSG00000144824
CASR	3	122183683..122291629	-2.29549	-4.90922	0.000202152	0.0176523	ENSG00000036828
ACPP	3	132317367..132368298	-4.24406	-18.9491	3.23729e-05	0.00403838	ENSG00000014257
SLCO2A1	3	complement(133932696..134052184)	-5.02608	-32.5837	0.000169196	0.0155521	ENSG00000174640
TRPC1	3	142724074..142807888	-2.56039	-5.89867	2.95375e-05	0.00373808	ENSG00000144935
PCOLCE2	3	complement(142815922..142889203)	-5.59286	-48.2634	9.70661e-08	3.18647e-05	ENSG00000163710
PLOD2	3	complement(146069440..146163653)	-3.85334	-14.4534	0	0	ENSG00000152952
MED12L	3	151085697..151437072	-5.00655	-32.1456	4.99845e-11	4.84971e-08	ENSG00000144893
GPR87	3	complement(151294086..151316952)	-3.94415	-15.3924	0.000600753	0.0437888	ENSG00000138271
IGSF10	3	complement(151425384..151458709)	-4.1144	-17.3203	6.7657e-13	9.23116e-10	ENSG00000152580
SUCNR1	3	151873643..151884619	-4.58022	-23.9212	2.69112e-06	0.000506453	ENSG00000198829
SHOX2	3	complement(158095954..158106503)	-3.98462	-15.8303	3.6966e-12	4.61135e-09	ENSG00000168779
SCHIP1	3	159839861..159897360	-3.69301	-12.9332	2.25648e-06	0.000439822	ENSG00000151967
PPM1L	3	160755602..161078907	4.4341	21.6171	3.43619e-09	1.78604e-06	ENSG00000163590
BCHE	3	complement(165772904..165837472)	-3.43881	-10.8439	4.09012e-07	0.000106911	ENSG00000114200
PLD1	3	complement(171600405..171810950)	-1.50374	-2.83576	0.000290452	0.0237926	ENSG00000075651
GP5	3	complement(194394821..194398354)	-5.33656	-40.4077	0.000143811	0.0135322	ENSG00000178732
CPLX1	4	complement(784957..826198)	2.91343	7.53408	0.000207162	0.0180537	ENSG00000168993
SPON2	4	complement(1166932..1208962)	1.51306	2.85415	0.000320984	0.025857	ENSG00000159674
WFS1	4	6269849..6303265	-1.43569	-2.70512	6.85834e-05	0.00737541	ENSG00000109501
AFAP1	4	complement(7758714..7939926)	2.05494	4.15526	0.000269783	0.0223935	ENSG00000196526
SH3TC1	4	8182072..8241803	-0.779118	-1.71608	0.000530195	0.0393019	ENSG00000125089
CCDC149	4	complement(24806117..24980204)	5.06277	33.4231	1.23646e-10	1.03818e-07	ENSG00000181982
STIM2	4	26857678..27025381	1.42599	2.68698	3.12167e-05	0.0039053	ENSG00000109689
GABRA4	4	complement(46918900..46994407)	-1.97198	-3.92307	0.000521089	0.0388247	ENSG00000109158
SPATA18	4	52051331..52097292	-1.76001	-3.38701	0.000584	0.0427103	ENSG00000163071
GSX2	4	54099523..54102505	-4.41822	-21.3805	0.000101245	0.0103523	ENSG00000180613
HOPX	4	complement(56647988..56681899)	5.47258	44.4027	1.19836e-08	5.18037e-06	ENSG00000171476
UGT2A3	4	complement(68928463..68951791)	-6.48108	-89.3301	2.31315e-07	6.64437e-05	ENSG00000135220
RASSF6	4	complement(73571550..73620631)	-3.27927	-9.70862	1.17314e-08	5.16203e-06	ENSG00000169435
PARM1	4	74933095..75050115	-3.42403	-10.7333	4.53442e-10	3.35554e-07	ENSG00000169116
SHROOM3	4	76435100..76783253	2.18641	4.55172	1.44024e-06	0.00029944	ENSG00000138771
FRAS1	4	78057570..78544269	-4.10519	-17.2102	2.48516e-06	0.000474093	ENSG00000138759
ANXA3	4	78551519..78610451	-4.48398	-22.3775	4.25493e-06	0.000714517	ENSG00000138772
BMP3	4	81030965..81057531	-5.30327	-39.486	6.2578e-10	4.40681e-07	ENSG00000152785
SCD5	4	complement(82629539..82798857)	4.06709	16.7616	9.57163e-09	4.39902e-06	ENSG00000145284
WDFY3	4	complement(84669610..84966391)	-3.19486	-9.15693	4.71749e-06	0.000780191	ENSG00000163625
MAPK10	4	complement(85990007..86594625)	-3.21624	-9.29363	0.000125736	0.0121995	ENSG00000109339
PTPN13	4	86594315..86815171	-4.18155	-18.1456	0	0	ENSG00000163629
FAM13A	4	complement(88725955..89111398)	-2.67912	-6.40467	1.13327e-06	0.00024495	ENSG00000138640
AC097478.1	4	89551356..89726752	-3.34251	-10.1437	6.24183e-05	0.0068646	ENSG00000251095
SNCA	4	complement(89724099..89838315)	-3.66198	-12.658	0.000291638	0.0238449	ENSG00000145335
MMRN1	4	89879532..89954629	-3.49502	-11.2747	8.64727e-06	0.0013155	ENSG00000138722
CCSER1	4	90127535..91601913	-2.15402	-4.45066	0.000570076	0.0418321	ENSG00000184305
CXXC4	4	complement(104468312..104494901)	-1.71942	-3.29304	4.32669e-05	0.005197	ENSG00000168772
NPNT	4	105894775..106004027	-3.30529	-9.88537	3.63631e-11	3.69221e-08	ENSG00000168743
SGMS2	4	107824563..107915047	-4.35143	-20.4132	2.1277e-06	0.00042419	ENSG00000164023
PITX2	4	complement(110617423..110642123)	-5.18577	-36.3977	5.05386e-07	0.000123964	ENSG00000164093
TNIP3	4	complement(121131408..121227466)	-2.89883	-7.45819	3.36919e-06	0.000594894	ENSG00000050730
SETD7	4	complement(139495941..139606699)	2.38496	5.22328	3.89575e-06	0.000659272	ENSG00000145391
TBC1D9	4	complement(140620765..140756120)	1.51233	2.8527	0.000370741	0.0291132	ENSG00000109436
INPP4B	4	complement(142023160..142847432)	-2.47072	-5.54322	1.76477e-09	1.02735e-06	ENSG00000109452
HHIP-AS1	4	complement(144642922..144661357)	-4.78357	-27.5421	2.00173e-05	0.00270581	ENSG00000248890
HHIP	4	144646021..144745271	-4.51974	-22.9391	6.53049e-06	0.00104442	ENSG00000164161
FAM160A1	4	151409216..151663632	-3.10821	-8.62315	9.91972e-07	0.000220599	ENSG00000164142
LINC02273	4	152100754..152104720	-3.28161	-9.72444	0.00034824	0.0276949	ENSG00000245954
APELA	4	164877004..164898965	-3.93801	-15.327	5.38949e-05	0.00614388	ENSG00000248329
GPM6A	4	complement(175632934..176002664)	-2.98994	-7.94441	3.35042e-05	0.00413228	ENSG00000150625
AC098864.1	4	complement(181874438..182145249)	-7.69167	-206.739	0.000376106	0.0294286	ENSG00000177822
TENM3	4	182143987..182803024	-4.19526	-18.3189	1.28327e-07	4.08971e-05	ENSG00000218336
LINC02362	4	complement(184365183..184382306)	-1.62524	-3.08493	9.70046e-05	0.00998896	ENSG00000249096
PDLIM3	4	complement(185500660..185535612)	4.45924	21.997	4.48711e-09	2.30485e-06	ENSG00000154553
FAM149A	4	186104419..186172667	-4.68557	-25.7334	5.86032e-08	2.03069e-05	ENSG00000109794
FAT1	4	complement(186587783..186726722)	-3.28628	-9.75596	3.88026e-06	0.000659272	ENSG00000083857
SEMA5A	5	complement(9035026..9546075)	2.69707	6.48485	0.000305913	0.0247801	ENSG00000112902
RETREG1	5	complement(16473038..16617058)	2.08468	4.2418	0.000656123	0.046649	ENSG00000154153
C5orf17	5	23951348..24178263	-7.96011	-249.018	0.000428927	0.032683	ENSG00000248874
PURPL	5	27472292..27496401	-2.23545	-4.7091	2.74003e-07	7.61989e-05	ENSG00000250337
PDZD2	5	31639410..32110931	-2.7766	-6.85234	0.000140039	0.013263	ENSG00000133401
PRLR	5	complement(35048756..35230589)	-3.89213	-14.8473	2.96204e-06	0.000550321	ENSG00000113494
SPEF2	5	35617844..35814611	-3.64228	-12.4863	1.81632e-05	0.00249379	ENSG00000152582
RNF180	5	64165844..64372869	-3.31339	-9.94102	5.00325e-05	0.00580975	ENSG00000164197
MAP1B	5	72107234..72209570	-2.58725	-6.00953	1.11022e-16	2.69297e-13	ENSG00000131711
ARHGEF28	5	73626158..73941993	-2.66522	-6.34326	9.96945e-05	0.0102234	ENSG00000214944
OTP	5	complement(77628712..77639688)	-4.37254	-20.714	1.21322e-09	7.67687e-07	ENSG00000171540
VCAN	5	83471465..83582303	-1.84676	-3.59692	6.94748e-05	0.00745292	ENSG00000038427
EDIL3	5	complement(83940554..84384793)	-4.26198	-19.186	5.76137e-05	0.00649993	ENSG00000164176
NR2F1-AS1	5	complement(93409359..93585648)	-3.066	-8.37446	5.03039e-05	0.00582578	ENSG00000237187
ELL2	5	complement(95885098..95962071)	-0.911016	-1.88037	2.06016e-05	0.00276765	ENSG00000118985
ERAP2	5	96875939..96919716	1.99336	3.98164	7.77156e-16	1.61578e-12	ENSG00000164308
EFNA5	5	complement(107376889..107670895)	-1.69231	-3.23174	7.2978e-05	0.00777835	ENSG00000184349
NREP	5	complement(111662621..111997464)	-0.952148	-1.93475	0.000245188	0.0206663	ENSG00000134986
MCC	5	complement(113022099..113488830)	-3.45691	-10.9808	4.1247e-07	0.000106911	ENSG00000171444
FBN2	5	complement(128257909..128659185)	-4.1493	-17.7444	5.1409e-07	0.000124698	ENSG00000138829
SPOCK1	5	complement(136975298..137598379)	-3.41936	-10.6987	0.000628302	0.0452678	ENSG00000152377
SMIM3	5	150777946..150796734	0.994327	1.99215	0.000163383	0.0150813	ENSG00000256235
ADAM19	5	complement(157395534..157575775)	-1.2545	-2.38584	1.52217e-06	0.000314974	ENSG00000135074
RANBP17	5	170861870..171300015	-7.6688	-203.488	5.11554e-09	2.56724e-06	ENSG00000204764
NEURL1B	5	172641266..172691540	2.36864	5.16455	0.000587192	0.0428719	ENSG00000214357
FGFR4	5	177086886..177098144	-2.79914	-6.96028	0.000110371	0.0111291	ENSG00000160867
COL23A1	5	complement(178237618..178590555)	2.89404	7.4335	0.000657089	0.046649	ENSG00000050767
ZNF354C	5	179060415..179083537	4.13049	17.5146	1.56974e-07	4.79276e-05	ENSG00000177932
TUBB2B	6	complement(3224261..3231730)	2.22275	4.66783	1.97214e-06	0.000398637	ENSG00000137285
TXNDC5	6	complement(7881517..7910814)	-0.914829	-1.88535	8.50777e-06	0.00130336	ENSG00000239264
SYCP2L	6	10886831..10979320	-3.59194	-12.0582	0.000363418	0.0286929	ENSG00000153157
GFOD1	6	complement(13357830..13487662)	0.650654	1.56988	0.000368062	0.0289549	ENSG00000145990
ATXN1	6	complement(16299112..16761491)	0.840195	1.79029	0.000544064	0.0401935	ENSG00000124788
HDGFL1	6	22569493..22571666	4.77565	27.3914	7.30429e-05	0.00777835	ENSG00000112273
CARMIL1	6	25279078..25620530	-3.65328	-12.5819	2.5515e-09	1.35855e-06	ENSG00000079691
OR2I1P	6	29550407..29557721	-2.25969	-4.78888	0.000143471	0.0135294	ENSG00000237988
UBD	6	complement(29555515..29559925)	-1.42898	-2.69256	0.000252496	0.0212004	ENSG00000213886
ZFP57	6	complement(29672392..29681110)	7.88424	236.261	2.93076e-07	7.99749e-05	ENSG00000204644
TRIM31	6	complement(30102897..30113106)	-3.47423	-11.1134	3.69056e-05	0.00451355	ENSG00000204616
HCG22	6	31053450..31059890	-2.4635	-5.51552	0.00016056	0.0148522	ENSG00000228789
HLA-DRB1	6	complement(32578769..32589848)	1.23374	2.35177	1.13257e-05	0.00163198	ENSG00000196126
KIF6	6	complement(39329990..39725405)	-2.98675	-7.92687	4.73216e-05	0.00552436	ENSG00000164627
DAAM2	6	39792298..39904877	-3.534	-11.5835	5.96613e-07	0.000141569	ENSG00000146122
MOCS1	6	complement(39899578..39934551)	-3.74518	-13.4095	1.83287e-05	0.00250814	ENSG00000124615
TNFRSF21	6	complement(47231532..47309905)	-2.49653	-5.64326	0.000334679	0.0267626	ENSG00000146072
TFAP2B	6	50818723..50847613	-7.91512	-241.374	1.33816e-07	4.20326e-05	ENSG00000008196
LRRC1	6	53794497..53924121	-4.10606	-17.2206	1.06305e-06	0.000230914	ENSG00000137269
OGFRL1	6	71288803..71308950	-1.61192	-3.05658	6.77847e-05	0.00730753	ENSG00000119900
DDX43	6	73394748..73417569	-3.63595	-12.4317	2.71278e-05	0.00350422	ENSG00000080007
CD109	6	73695785..73828316	-1.1675	-2.24622	9.97492e-05	0.0102234	ENSG00000156535
COL12A1	6	complement(75084326..75206051)	-3.03108	-8.17422	9.19509e-05	0.00951343	ENSG00000111799
TENT5A	6	complement(81491439..81752774)	-2.39422	-5.25694	6.29228e-05	0.0068854	ENSG00000112773
TPBG	6	82363206..82370828	4.10826	17.2469	2.36538e-08	9.74292e-06	ENSG00000146242
SNHG5	6	complement(85660950..85678736)	0.838523	1.78822	7.31417e-06	0.00114051	ENSG00000203875
CNR1	6	complement(88139864..88166359)	-3.22564	-9.35436	0	0	ENSG00000118432
FYN	6	complement(111660332..111873452)	2.52049	5.73777	2.10518e-07	6.08704e-05	ENSG00000010810
LINC01268	6	complement(113868013..113873351)	-2.18685	-4.55312	4.81221e-05	0.00560282	ENSG00000227502
RNF217	6	124962545..125092633	-4.08785	-17.0045	1.67984e-05	0.002321	ENSG00000146373
AL096711.2	6	complement(127438406..127519001)	-4.5073	-22.7422	6.1195e-11	5.68476e-08	ENSG00000255330
KIAA0408	6	complement(127440343..127459391)	-4.49724	-22.5841	2.22777e-10	1.70643e-07	ENSG00000189367
SOGA3	6	complement(127472794..127519191)	-4.13062	-17.5162	3.55271e-15	6.6651e-12	ENSG00000214338
PTPRK	6	complement(127968779..128520674)	-4.7545	-26.9928	0	0	ENSG00000152894
VNN1	6	complement(132681590..132714049)	-4.13947	-17.624	0.000133588	0.0127627	ENSG00000112299
PDE7B	6	135851696..136195574	4.80816	28.0156	0.00031018	0.0250792	ENSG00000171408
IFNGR1	6	complement(137197484..137219449)	0.70702	1.63243	0.000259011	0.0217057	ENSG00000027697
PERP	6	complement(138088505..138107511)	-2.16756	-4.49262	0.000675997	0.0476043	ENSG00000112378
SAMD5	6	147508927..147737547	-5.34531	-40.6536	3.36574e-06	0.000594894	ENSG00000203727
AKAP12	6	151239999..151358557	-3.15021	-8.87785	7.87956e-05	0.00835023	ENSG00000131016
LPA	6	complement(160531483..160664259)	-4.61547	-24.5129	9.41217e-05	0.009715	ENSG00000198670
PDE10A	6	complement(165327287..165986603)	-6.59121	-96.4168	5.50431e-11	5.22443e-08	ENSG00000112541
KIF25-AS1	6	complement(167992822..167997077)	3.82772	14.199	0.00068588	0.048145	ENSG00000229921
GPER1	7	1082208..1093815	-1.43593	-2.70557	0.000656463	0.046649	ENSG00000164850
ELFN1-AS1	7	complement(1738630..1742291)	4.06833	16.7761	2.09432e-06	0.000420578	ENSG00000236081
GRID2IP	7	complement(6497462..6551436)	3.46081	11.0105	0.000385117	0.0299725	ENSG00000215045
MACC1	7	complement(20134655..20217404)	-0.871174	-1.82915	0.000261122	0.0218407	ENSG00000183742
ITGB8	7	20330702..20415754	-1.98769	-3.96603	2.54906e-05	0.00332222	ENSG00000105855
SP8	7	complement(20782283..20786886)	-6.54431	-93.3324	1.42031e-05	0.00200686	ENSG00000164651
DNAH11	7	21543215..21901839	3.71268	13.1107	0.000108865	0.0110027	ENSG00000105877
AC005082.1	7	23205787..23208045	-3.4457	-10.8958	5.31443e-05	0.00607417	ENSG00000226816
LINC00997	7	32760279..32762924	-3.25328	-9.53533	2.26843e-05	0.0030104	ENSG00000281332
NPSR1-AS1	7	complement(34346512..34871582)	-7.91144	-240.757	3.24094e-07	8.68115e-05	ENSG00000197085
EPDR1	7	37683843..37951941	-1.66946	-3.18096	0.000653859	0.0466473	ENSG00000086289
ABCA13	7	48171458..48647496	-3.47297	-11.1037	0.000288019	0.0236376	ENSG00000179869
IKZF1	7	50304068..50405101	-1.05295	-2.07477	0.000218527	0.0188636	ENSG00000185811
EGFR	7	55019021..55211628	-3.39443	-10.5154	4.75703e-10	3.46161e-07	ENSG00000146648
SEMA3E	7	complement(83363238..83649113)	-4.7521	-26.9479	3.07565e-05	0.00385879	ENSG00000170381
SEMA3A	7	complement(83955777..84492724)	-1.95626	-3.88056	0.000604492	0.04397	ENSG00000075213
GRM3	7	86643914..86864884	4.30209	19.7269	3.13852e-06	0.000566244	ENSG00000198822
STEAP1	7	90154375..90164829	-2.35912	-5.13056	0.000145601	0.0136418	ENSG00000164647
STEAP2	7	90167590..90238137	-2.42538	-5.37172	9.56102e-06	0.00142472	ENSG00000157214
CFAP69	7	90245174..90311063	-2.57944	-5.97709	0.000173941	0.0157889	ENSG00000105792
CDK6	7	complement(92604921..92836594)	-0.755984	-1.68878	0.000526839	0.0391862	ENSG00000105810
RASA4B	7	complement(102482445..102517781)	1.141	2.20535	3.22104e-06	0.000576368	ENSG00000170667
POLR2J3_1	7	complement(102537918..102572653)	1.63523	3.10638	2.56166e-08	1.0356e-05	ENSG00000168255
AC093668.3	7	complement(102538417..102543849)	2.73783	6.67066	9.34004e-06	0.00139656	ENSG00000284981
RASA4	7	complement(102573807..102616757)	1.20794	2.31008	5.51622e-06	0.000905427	ENSG00000105808
AC105052.1	7	complement(102582523..102642869)	1.24043	2.3627	2.31685e-05	0.00306534	ENSG00000205236
UPK3BL1	7	complement(102637025..102642791)	1.66464	3.17034	6.80578e-06	0.00108054	ENSG00000267368
AC105052.3	7	complement(102637049..102671641)	1.70628	3.26318	0.000170247	0.0156159	ENSG00000267645
LHFPL3-AS2	7	complement(104894628..104926645)	-4.95466	-31.0099	5.78881e-07	0.000138112	ENSG00000225329
LAMB1	7	complement(107923799..108003255)	-3.31033	-9.91994	6.95469e-08	2.34186e-05	ENSG00000091136
FOXP2	7	114086327..114693772	-3.88401	-14.764	4.47821e-07	0.000114341	ENSG00000128573
CPA2	7	130266827..130289798	3.78707	13.8045	5.89402e-05	0.0066154	ENSG00000158516
CPA4	7	130293134..130324180	5.04211	32.9477	3.84491e-08	1.45976e-05	ENSG00000128510
MEST	7	130486171..130506465	3.17061	9.00426	1.14264e-07	3.67413e-05	ENSG00000106484
CALD1	7	134744252..134970728	-1.7906	-3.45959	8.52449e-05	0.00887945	ENSG00000122786
TBXAS1	7	139777051..140020325	-2.00316	-4.00876	3.77733e-06	0.000655983	ENSG00000059377
TMEM178B	7	141074232..141480380	-3.05332	-8.30119	2.41157e-08	9.84034e-06	ENSG00000261115
GIMAP4	7	150567277..150573955	2.14718	4.4296	5.10396e-05	0.00586432	ENSG00000133574
GIMAP6	7	complement(150625375..150632648)	1.46417	2.75904	1.13059e-05	0.00163198	ENSG00000133561
GIMAP1-GIMAP5	7	150716668..150743646	2.47101	5.54433	0.000172485	0.0157392	ENSG00000281887
GIMAP5	7	150722253..150750033	3.22872	9.37438	3.38704e-11	3.52098e-08	ENSG00000196329
AOC1	7	150824627..150861504	-3.75997	-13.5476	5.73084e-05	0.00648223	ENSG00000002726
MNX1	7	complement(156994051..157010651)	-1.76089	-3.38907	6.12116e-05	0.00679681	ENSG00000130675
PTPRN2	7	complement(157539056..158587788)	2.39993	5.27777	5.62133e-05	0.00637488	ENSG00000155093
ARHGEF10	8	1823976..1958641	2.80534	6.99023	0.000473223	0.0357464	ENSG00000104728
GATA4	8	11676959..11760002	2.34836	5.09245	0.000496603	0.0370636	ENSG00000136574
SLC7A2	8	17497088..17570573	-3.72814	-13.252	8.21825e-06	0.0012724	ENSG00000003989
CSGALNACT1	8	complement(19404161..19758029)	-3.06543	-8.37118	4.33013e-06	0.00072436	ENSG00000147408
LZTS1	8	complement(20246165..20303963)	2.70207	6.50736	1.6386e-05	0.00227121	ENSG00000061337
CLU	8	complement(27596917..27615031)	-3.44332	-10.8779	1.10613e-05	0.00160982	ENSG00000120885
RBPMS	8	30384479..30572261	-2.98278	-7.90507	2.75536e-06	0.000516316	ENSG00000157110
AC102945.2	8	30552345..30553766	-3.84432	-14.3633	0.000105576	0.01077	ENSG00000279041
LINC01605	8	complement(37421341..37554183)	-3.88729	-14.7976	0.000123495	0.0120356	ENSG00000253161
SFRP1	8	complement(41261958..41309497)	3.051	8.28788	0.000182749	0.0163505	ENSG00000104332
XKR4	8	55102389..55542054	-3.21189	-9.26566	1.8356e-07	5.41516e-05	ENSG00000206579
TOX	8	complement(58805418..59119208)	-2.74411	-6.69977	1.57405e-08	6.73769e-06	ENSG00000198846
AC090152.1	8	59119040..59121346	-2.58473	-5.99902	2.80099e-05	0.00359688	ENSG00000167912
CA8	8	complement(60187347..60281412)	5.70334	52.1045	0.000121428	0.0118606	ENSG00000178538
HEY1	8	complement(79764010..79767863)	-2.77768	-6.8575	4.22684e-08	1.57733e-05	ENSG00000164683
CDH17	8	complement(94127171..94217303)	2.8776	7.34927	0.000671217	0.0473441	ENSG00000079112
NCALD	8	complement(101686543..102124907)	-1.79348	-3.46649	3.76249e-10	2.83231e-07	ENSG00000104490
RIMS2	8	103500748..104256094	-4.25944	-19.1523	2.20982e-05	0.00295055	ENSG00000176406
KCNV1	8	complement(109963645..109975847)	-4.84104	-28.6614	1.49307e-05	0.00209611	ENSG00000164794
TNFRSF11B	8	complement(118923557..118952200)	-3.48987	-11.2345	2.73263e-07	7.61989e-05	ENSG00000164761
NOV	8	119416306..119424353	-4.9243	-30.3643	1.18184e-06	0.000254188	ENSG00000136999
ST3GAL1	8	complement(133454848..133571940)	1.38365	2.60928	0.000173033	0.0157392	ENSG00000008513
ADGRB1	8	142449430..142545009	2.36133	5.13843	0.000305104	0.0247605	ENSG00000181790
AL354707.1	9	6716495..6727438	2.70838	6.53585	6.23719e-06	0.0010086	ENSG00000225489
NFIB	9	complement(14081843..14398983)	-4.19263	-18.2855	8.27857e-06	0.00127417	ENSG00000147862
FREM1	9	complement(14734666..14910995)	-5.13522	-35.1443	0.000422508	0.0323634	ENSG00000164946
ELAVL2	9	complement(23690104..23826337)	-4.93902	-30.6756	0.000242965	0.020569	ENSG00000107105
UNC13B	9	35161992..35405338	6.21468	74.2685	0	0	ENSG00000198722
RUSC2	9	35490127..35561898	3.14614	8.85284	9.95352e-07	0.000220599	ENSG00000198853
AL772307.1	9	complement(39983793..40106611)	-2.19833	-4.58947	0.000669849	0.0473241	ENSG00000284116
AL512625.3	9	complement(62856999..62898087)	2.62768	6.18033	1.16053e-05	0.00165588	ENSG00000234665
CR786580.1	9	complement(63802144..63814159)	-3.54604	-11.6806	0.000531304	0.0393174	ENSG00000225411
PGM5	9	68328308..68531061	-4.01812	-16.2022	0.000407905	0.0313549	ENSG00000154330
GNAQ	9	complement(77716087..78031458)	-5.58077	-47.8608	1.53015e-09	9.37152e-07	ENSG00000156052
TLE1	9	complement(81583683..81689305)	5.28726	39.0501	8.13755e-10	5.63958e-07	ENSG00000196781
GOLM1	9	complement(86026146..86100173)	-1.05194	-2.07332	1.33272e-06	0.000281101	ENSG00000135052
CDK20	9	complement(87966441..87974753)	6.50557	90.8599	1.49486e-09	9.32386e-07	ENSG00000156345
ZNF462	9	106863097..107013634	-1.81773	-3.52527	0.000220671	0.018966	ENSG00000148143
COL27A1	9	114155560..114312511	-2.84929	-7.20645	0.00019461	0.0170945	ENSG00000196739
TNFSF15	9	complement(114784635..114806126)	-7.35408	-163.606	7.88394e-07	0.00018022	ENSG00000181634
DEC1	9	115141818..115402644	3.12903	8.74847	6.58695e-05	0.00718982	ENSG00000173077
TLR4	9	117704175..117724730	-2.92575	-7.59868	0.000152691	0.014245	ENSG00000136869
LHX2	9	124001670..124033301	-2.55146	-5.86229	7.17588e-06	0.001127	ENSG00000106689
PLPP7	9	131289459..131359022	2.89278	7.42701	0.000703812	0.0490098	ENSG00000160539
DNLZ	9	complement(136359480..136363789)	-1.05245	-2.07404	0.000132967	0.0127313	ENSG00000213221
CARD9	9	complement(136361903..136373681)	1.26721	2.40696	1.33362e-05	0.00189665	ENSG00000187796
SAPCD2	9	complement(137062124..137070588)	-0.726241	-1.65432	0.000347816	0.0276949	ENSG00000186193
LINC00200	10	1159768..1164672	9.67075	815.055	1.04433e-09	6.80545e-07	ENSG00000229205
ADARB2	10	complement(1177318..1737476)	-1.32206	-2.50022	2.56445e-05	0.00333234	ENSG00000185736
FAM171A1	10	complement(15211643..15371062)	-2.98031	-7.89154	4.52924e-06	0.000754776	ENSG00000148468
HACD1	10	complement(17589032..17617377)	-2.55847	-5.89083	0.00049598	0.0370636	ENSG00000165996
PLXDC2	10	19816239..20289856	-5.1001	-34.2991	1.33535e-07	4.20326e-05	ENSG00000120594
VSTM4	10	complement(49014245..49115509)	-4.41032	-21.2637	6.63637e-07	0.000154123	ENSG00000165633
PRKG1	10	50990891..52298350	-3.90265	-14.956	0.000218616	0.0188636	ENSG00000185532
LINC01515	10	65570338..65768835	-2.4732	-5.55275	0.000119617	0.011724	ENSG00000228065
CHST3	10	71964365..72013564	-3.11671	-8.67405	0.00011917	0.011724	ENSG00000122863
VCL	10	73995193..74121363	-0.767084	-1.70183	0.000379214	0.0296187	ENSG00000035403
ZNF503	10	complement(75397830..75401906)	-3.26394	-9.60604	0.000225154	0.0193133	ENSG00000165655
ZNF503-AS2	10	75401519..75408982	-3.32864	-10.0467	0.000264819	0.0221075	ENSG00000237149
LRMDA	10	75431453..76560167	-3.75021	-13.4563	0.000195446	0.0171009	ENSG00000148655
PAPSS2	10	87659613..87747705	-1.5629	-2.95447	0.000367236	0.028942	ENSG00000198682
LIPN	10	88761406..88778242	-4.5725	-23.7935	0.000154449	0.0143477	ENSG00000204020
HHEX	10	92689951..92695646	2.48137	5.58426	2.36634e-06	0.000457154	ENSG00000152804
HOGA1	10	97584323..97612802	-3.3201	-9.98736	0.000237933	0.0202467	ENSG00000241935
HPSE2	10	complement(98457077..99235862)	5.32481	40.08	7.52279e-07	0.000173784	ENSG00000172987
NEURL1	10	103493979..103592552	2.06813	4.19342	3.68407e-05	0.00451355	ENSG00000107954
AFAP1L2	10	complement(114294824..114404756)	3.29412	9.80911	5.84087e-08	2.03069e-05	ENSG00000169129
ATRNL1	10	115093365..115948992	2.73373	6.65174	8.58129e-06	0.00131003	ENSG00000107518
INPP5F	10	119726097..119829278	1.98616	3.96181	7.44505e-05	0.00790897	ENSG00000198825
PLEKHA1	10	122374696..122442602	3.73147	13.2826	2.57107e-11	2.80638e-08	ENSG00000107679
TCERG1L	10	complement(131092391..131311721)	4.60967	24.4145	0.000127999	0.0123641	ENSG00000176769
IFITM2	11	307631..315272	1.55552	2.9394	5.10703e-15	8.91911e-12	ENSG00000185201
LGR4	11	complement(27365961..27472775)	-2.51897	-5.73173	3.87742e-07	0.000101983	ENSG00000205213
LMO2	11	complement(33858576..33892289)	1.65204	3.14277	4.37395e-07	0.000112336	ENSG00000135363
C1QTNF4	11	complement(47589664..47594659)	4.02328	16.2603	2.99542e-05	0.00377266	ENSG00000172247
MYRF	11	61752642..61788518	-1.92208	-3.78969	0.00026702	0.0222487	ENSG00000124920
ASRGL1	11	62337448..62393412	-2.53761	-5.80625	3.51164e-06	0.000614717	ENSG00000162174
AHNAK	11	complement(62433542..62556235)	1.79555	3.47149	8.15606e-07	0.000184509	ENSG00000124942
ACTN3	11	66546395..66563329	3.02919	8.16353	0.000284425	0.0234411	ENSG00000248746
PC	11	complement(66848233..66958376)	2.85507	7.23541	8.36857e-10	5.70906e-07	ENSG00000173599
SYT12	11	67006778..67050863	3.65461	12.5935	1.12659e-05	0.00163198	ENSG00000173227
RHOD	11	67056818..67072013	2.34493	5.08037	0.000116009	0.0115529	ENSG00000173156
TESMIN	11	complement(68707440..68751564)	3.19923	9.18471	2.09995e-06	0.000420578	ENSG00000132749
MYEOV	11	69294138..69367726	2.87654	7.34388	1.10031e-05	0.00160671	ENSG00000172927
SHANK2	11	complement(70467856..71252577)	-4.20057	-18.3864	8.89968e-06	0.00134453	ENSG00000162105
DNAJB13	11	73950319..73970366	-4.52739	-23.0611	5.91175e-05	0.00661828	ENSG00000187726
AMOTL1	11	94706431..94876753	-3.13354	-8.77585	6.86873e-12	8.33043e-09	ENSG00000166025
MMP7	11	complement(102520508..102530753)	-4.43876	-21.6871	5.74453e-06	0.000935865	ENSG00000137673
MMP20	11	complement(102576835..102625332)	4.51621	22.8831	1.43542e-05	0.00202167	ENSG00000137674
AP000851.1	11	102606916..102628070	4.42829	21.5302	0.000636101	0.04564	ENSG00000256916
PDGFD	11	complement(103907186..104164379)	-3.75131	-13.4666	1.85607e-05	0.00252455	ENSG00000170962
FXYD2	11	complement(117800844..117828698)	-3.41765	-10.686	3.84962e-06	0.000659272	ENSG00000137731
NRGN	11	124739846..124747210	-1.51011	-2.84832	0.000337965	0.026976	ENSG00000154146
ROBO3	11	124865386..124881470	2.82673	7.09463	1.23574e-06	0.000264479	ENSG00000154134
WNT5B	12	1529891..1647243	-0.929411	-1.9045	0.000699267	0.0489274	ENSG00000111186
TEAD4	12	2959330..3040673	1.57836	2.9863	6.27515e-06	0.00101099	ENSG00000197905
KCNA5	12	5043989..5046788	3.60283	12.1495	0.00011249	0.0112483	ENSG00000130037
LTBR	12	6375045..6391571	2.50628	5.68154	5.99403e-05	0.00669323	ENSG00000111321
PTMS	12	6765516..6770952	1.13901	2.2023	3.07137e-06	0.000561098	ENSG00000159335
LAG3	12	6772512..6778455	2.92413	7.59017	1.75159e-07	5.20247e-05	ENSG00000089692
CLEC4C	12	complement(7729415..7751605)	3.77337	13.674	3.85955e-05	0.00466792	ENSG00000198178
SLC2A14	12	complement(7812512..7891148)	4.56634	23.6923	1.14874e-08	5.11787e-06	ENSG00000173262
LINC00937	12	complement(8295986..8396803)	-3.31384	-9.94408	0.000135884	0.0129256	ENSG00000226091
RIMKLB	12	8681600..8783095	-0.735571	-1.66506	0.000700909	0.0489638	ENSG00000166532
LINC02446	12	10553363..10558049	10.5503	1499.58	5.66473e-06	0.000926321	ENSG00000256039
LRP6	12	complement(12116025..12267012)	-1.81823	-3.52648	6.45153e-06	0.00103559	ENSG00000070018
EPS8	12	complement(15620158..15882329)	-2.23186	-4.69739	0.000112583	0.0112483	ENSG00000151491
ABCC9	12	complement(21797401..21942529)	-5.01808	-32.4036	2.20795e-06	0.00043424	ENSG00000069431
SOX5	12	complement(23529500..24562544)	-4.41517	-21.3353	1.61229e-05	0.00224185	ENSG00000134532
AC009509.1	12	complement(27696388..27710770)	4.03578	16.4018	0.000148504	0.013884	ENSG00000256377
PTHLH	12	complement(27958084..27972705)	3.96547	15.6216	4.72471e-07	0.000117878	ENSG00000087494
TMTC1	12	complement(29500840..29784759)	-3.93097	-15.2525	3.51983e-06	0.000614717	ENSG00000133687
PKP2	12	complement(32790745..32896840)	3.79694	13.8993	2.12446e-10	1.68648e-07	ENSG00000057294
KIF21A	12	complement(39293228..39443390)	-1.05575	-2.0788	2.84763e-07	7.81953e-05	ENSG00000139116
PCED1B	12	47079603..47236662	-1.78455	-3.4451	0.000496033	0.0370636	ENSG00000179715
IGFBP6	12	53097436..53102345	-3.19345	-9.14793	0.000325273	0.0261061	ENSG00000167779
SOAT2	12	53103518..53124538	-3.71375	-13.1205	2.98392e-06	0.000552037	ENSG00000167780
METTL7B	12	55681546..55684611	-3.83883	-14.3088	1.38058e-06	0.000289796	ENSG00000170439
LRIG3	12	complement(58872149..58920522)	-1.32097	-2.49834	0.000644306	0.0461164	ENSG00000139263
AVPR1A	12	complement(63142759..63150942)	-4.9631	-31.192	9.04021e-06	0.00136105	ENSG00000166148
TBC1D30	12	64781193..64881032	2.22556	4.67691	1.06025e-05	0.0015534	ENSG00000111490
WIF1	12	complement(65050626..65121566)	5.25007	38.0564	0.000117452	0.0116283	ENSG00000156076
GRIP1	12	complement(66347431..67069162)	4.32266	20.0101	3.37907e-06	0.000594894	ENSG00000155974
AC025569.1	12	70468080..70543040	3.16291	8.95632	2.99836e-05	0.00377266	ENSG00000258168
PHLDA1	12	complement(76025447..76033932)	-1.55691	-2.94223	0.000550901	0.0404931	ENSG00000139289
DUSP6	12	complement(89347232..89353271)	-4.1237	-17.4324	1.40234e-07	4.34237e-05	ENSG00000139318
LINC01619	12	complement(91984976..92142914)	-2.27024	-4.82403	9.15389e-06	0.00137343	ENSG00000257242
USP44	12	complement(95516560..95551490)	3.20601	9.22797	0.000178265	0.0160811	ENSG00000136014
C12orf75	12	105235290..105396097	0.938702	1.9168	4.34462e-05	0.005197	ENSG00000235162
CKAP4	12	complement(106237877..106304279)	-1.45526	-2.74206	6.97286e-08	2.34186e-05	ENSG00000136026
ANKRD13A	12	109999186..110039763	0.704387	1.62945	8.82783e-05	0.00915515	ENSG00000076513
KSR2	12	complement(117453012..117968983)	3.99665	15.9629	2.31296e-06	0.000448827	ENSG00000171435
AC156455.1	12	122063306..122068616	4.80943	28.0404	0.000111506	0.0111919	ENSG00000256546
RIMBP2	12	complement(130396137..130716281)	1.77149	3.41407	0.000396337	0.0306273	ENSG00000060709
TNFRSF19	13	23570370..23676104	1.37427	2.59237	4.6028e-05	0.00543143	ENSG00000127863
AL359736.1	13	23979700..24321031	-4.66795	-25.421	4.45033e-05	0.00529444	ENSG00000273167
AMER2	13	complement(25161684..25172288)	2.80573	6.99213	0.000546306	0.040291	ENSG00000165566
PDX1	13	27920020..27926231	-3.47209	-11.097	1.66508e-07	5.01374e-05	ENSG00000139515
FLT1	13	complement(28300344..28495145)	-2.46459	-5.51969	0.000137724	0.0130721	ENSG00000102755
SPART	13	complement(36301638..36370180)	-2.59465	-6.04041	1.39412e-06	0.000291237	ENSG00000133104
SLITRK5	13	87672615..87696272	-6.7308	-106.212	1.00428e-06	0.000221455	ENSG00000165300
FARP1	13	98142562..98455176	-2.48155	-5.58498	2.3366e-07	6.66787e-05	ENSG00000152767
ITGBL1	13	101452593..101720856	-5.5927	-48.2583	1.64328e-07	4.98243e-05	ENSG00000198542
SLC10A2	13	complement(103043998..103066846)	-7.25971	-153.246	4.88054e-13	6.87385e-10	ENSG00000125255
COL4A1	13	complement(110148963..110307149)	-2.09235	-4.26443	4.47469e-05	0.00530895	ENSG00000187498
COL4A2	13	110305812..110513027	-2.08531	-4.24367	2.24525e-06	0.000439595	ENSG00000134871
NOVA1	14	complement(26443093..26597754)	-5.88021	-58.9008	1.14446e-07	3.67413e-05	ENSG00000139910
AKAP6	14	32329273..32837681	4.07744	16.8823	5.6673e-08	2.02468e-05	ENSG00000151320
PELI2	14	56117814..56301526	-4.20579	-18.4531	2.05444e-09	1.13543e-06	ENSG00000139946
CCDC198	14	complement(57469301..57493867)	-4.2083	-18.4853	2.17783e-05	0.00291675	ENSG00000100557
DACT1	14	58633967..58648321	-3.49811	-11.2989	3.90535e-05	0.00471026	ENSG00000165617
TMEM229B	14	complement(67447084..67533739)	-2.21242	-4.6345	2.57789e-05	0.00333986	ENSG00000198133
PLEKHH1	14	67533301..67589612	-2.1921	-4.5697	0.000135012	0.0128707	ENSG00000054690
ACTN1	14	complement(68874143..68979440)	-1.09952	-2.14283	0.000191367	0.016916	ENSG00000072110
TMEM63C	14	77116568..77259495	2.16542	4.48596	0.000492519	0.0369482	ENSG00000165548
BCL11B	14	complement(99169287..99271524)	-2.89437	-7.43519	5.09618e-05	0.00586432	ENSG00000127152
MOK	14	complement(102224500..102305200)	-3.38573	-10.4522	5.09801e-07	0.000124349	ENSG00000080823
CDC42BPB	14	complement(102932379..103057462)	1.94854	3.85984	6.66134e-16	1.4542e-12	ENSG00000198752
PLD4	14	104924816..104937790	1.93163	3.81486	3.82663e-05	0.00464096	ENSG00000166428
IGHV3-72	14	complement(106790691..106791233)	8.40488	338.938	0.000249602	0.0209978	ENSG00000225698
FAM189A1	15	complement(29120254..29570723)	3.29615	9.8229	1.81512e-05	0.00249379	ENSG00000104059
MEIS2	15	complement(36889204..37101299)	-2.84488	-7.18444	0.000296709	0.0241691	ENSG00000134138
RASGRP1	15	complement(38488103..38565575)	-1.46905	-2.7684	0.000234529	0.0199996	ENSG00000172575
GABPB1-AS1	15	50354959..50372202	0.937659	1.91542	0.000144377	0.0135562	ENSG00000244879
MYO5A	15	complement(52307283..52529050)	-0.778132	-1.71491	0.000210727	0.0182914	ENSG00000197535
AC090515.4	15	complement(58856831..58865063)	-7.36256	-164.57	0.000549385	0.0404498	ENSG00000259353
TLN2	15	62390526..62844631	-3.69265	-12.93	3.93677e-08	1.48175e-05	ENSG00000171914
DIS3L	15	66293217..66333898	-0.809392	-1.75247	0.000229864	0.0196786	ENSG00000166938
CSPG4	15	complement(75674322..75712848)	-2.57711	-5.96744	3.37996e-07	8.99833e-05	ENSG00000173546
FES	15	90883695..90895776	1.90241	3.73836	2.81984e-05	0.00361047	ENSG00000182511
NR2F2-AS1	15	complement(96110040..96327361)	-4.86895	-29.2214	2.83807e-07	7.81953e-05	ENSG00000247809
NR2F2	15	96325938..96340263	-4.10129	-17.1637	0	0	ENSG00000185551
PRSS21	16	2817180..2826304	4.46599	22.1002	7.02819e-08	2.34243e-05	ENSG00000007038
NPIPA5	16	complement(15363624..15381047)	-2.82444	-7.0834	4.56982e-07	0.000116002	ENSG00000183793
XYLT1	16	complement(17101769..17470881)	1.43283	2.69975	3.75415e-05	0.00457849	ENSG00000103489
CRYM	16	complement(21238874..21303083)	-2.99021	-7.94588	5.78147e-05	0.00650579	ENSG00000103316
SLX1B	16	29454501..29458219	-1.60417	-3.04022	0.000384068	0.0299443	ENSG00000181625
TOX3	16	complement(52438005..52547802)	-6.33464	-80.708	8.71226e-09	4.09017e-06	ENSG00000103460
AC007342.4	16	53373493..53384745	-2.28884	-4.88662	0.000528071	0.0392111	ENSG00000261804
CRNDE	16	complement(54845189..54929189)	2.50389	5.67215	0.000191395	0.016916	ENSG00000245694
MT1E	16	56625475..56627112	-3.52154	-11.4839	9.3717e-09	4.35296e-06	ENSG00000169715
MMP15	16	58025566..58046901	-5.72031	-52.7212	8.55927e-09	4.06203e-06	ENSG00000102996
LINC02137	16	58421326..58462470	-4.08487	-16.9695	1.04339e-05	0.00153386	ENSG00000260186
CMTM3	16	66603874..66613892	1.3415	2.53414	5.83739e-06	0.000947459	ENSG00000140931
PDPR	16	70113626..70162537	-0.834888	-1.78372	2.48865e-05	0.0032532	ENSG00000090857
FA2H	16	complement(74712955..74774831)	2.46879	5.5358	0.000465432	0.0352188	ENSG00000103089
BCO1	16	81238448..81291142	-4.00927	-16.1032	8.54165e-05	0.00887945	ENSG00000135697
COTL1	16	complement(84565594..84618077)	0.814157	1.75827	2.46289e-05	0.0032292	ENSG00000103187
FOXL1	16	86576368..86582160	-4.6128	-24.4677	0.000287123	0.0236084	ENSG00000176678
RPH3AL	17	complement(212389..386254)	3.00853	8.04744	0.000479744	0.0360518	ENSG00000181031
SLC43A2	17	complement(1569267..1628886)	-1.34202	-2.53507	2.71995e-08	1.0895e-05	ENSG00000167703
ASPA	17	3472374..3503419	-3.71843	-13.1631	8.18585e-05	0.0085708	ENSG00000108381
MYH10	17	complement(8474205..8630761)	-2.07184	-4.20423	0	0	ENSG00000133026
TBC1D26	17	15732247..15749192	2.9685	7.82724	6.73255e-05	0.00729404	ENSG00000214946
SNORD3B-2	17	complement(19063346..19064136)	-2.51321	-5.70889	7.26212e-06	0.00113646	ENSG00000262074
LGALS9B	17	complement(20449395..20467539)	2.89518	7.43936	0.000181438	0.0162665	ENSG00000170298
CDK5R1	17	32486619..32491256	1.50033	2.82908	4.52771e-08	1.67529e-05	ENSG00000176749
SLFN5	17	35243036..35273655	4.0967	17.1092	1.09202e-12	1.4448e-09	ENSG00000166750
TBC1D3H	17	complement(36377531..36388423)	-8.35411	-327.219	0.000187528	0.0166416	ENSG00000274226
TBC1D3F	17	complement(36428618..36439566)	7.07271	134.616	2.65741e-06	0.000502273	ENSG00000275954
TBC1D3K	17	37924415..37935365	8.1599	286.005	0.000404046	0.031168	ENSG00000273513
TBC1D3D	17	38003976..38014902	-8.68758	-412.308	0.00011956	0.011724	ENSG00000274419
TBC1D3C	17	complement(38057693..38068592)	4.77656	27.4086	6.71472e-05	0.00729404	ENSG00000278299
GRB7	17	39737927..39747291	-2.03206	-4.08988	0.000440241	0.0334284	ENSG00000141738
KRTAP16-1	17	complement(41307700..41309253)	-5.37676	-41.5497	0.000636604	0.04564	ENSG00000212657
KRTAP17-1	17	complement(41314917..41315695)	-5.97684	-62.9809	4.94168e-07	0.000121898	ENSG00000186860
JUP	17	complement(41754604..41786931)	2.77278	6.83423	0	0	ENSG00000173801
MEOX1	17	complement(43640388..43661954)	3.43738	10.8332	0.000353609	0.0279691	ENSG00000005102
ARL17A	17	complement(46516702..46579682)	-1.00263	-2.00365	4.70616e-05	0.00552354	ENSG00000185829
TBX21	17	47733244..47746119	3.8561	14.4812	2.27952e-08	9.47866e-06	ENSG00000073861
HOXB3	17	complement(48548870..48604912)	-1.54096	-2.90987	6.207e-05	0.00684353	ENSG00000120093
IGF2BP1	17	48997412..49055650	-1.65558	-3.1505	0.000323055	0.0259759	ENSG00000159217
SCPEP1	17	56978105..57006768	0.711074	1.63702	0.000661266	0.0468694	ENSG00000121064
CA4	17	60149936..60170899	-4.81777	-28.2028	1.55524e-05	0.00216943	ENSG00000167434
BCAS3	17	60677453..61392838	-1.73876	-3.33747	2.77981e-06	0.000518672	ENSG00000141376
AXIN2	17	complement(65528563..65561647)	-5.66474	-50.7289	5.61526e-09	2.7547e-06	ENSG00000168646
ABCA6	17	complement(69078702..69141888)	-1.59164	-3.01391	1.15176e-05	0.00165418	ENSG00000154262
ABCA10	17	complement(69147214..69244846)	-2.92646	-7.60244	1.92782e-09	1.09313e-06	ENSG00000154263
CDC42EP4	17	complement(73283624..73312175)	-1.63047	-3.09613	3.46068e-05	0.00425624	ENSG00000179604
FDXR	17	complement(74862497..74873031)	-0.864128	-1.82024	2.2328e-05	0.00297215	ENSG00000161513
TRIM47	17	complement(75874161..75878575)	-2.11597	-4.3348	8.42429e-07	0.000189594	ENSG00000132481
AC087289.5	17	75876372..75879546	-2.66792	-6.3551	3.27749e-06	0.000584076	ENSG00000267801
TNRC6C	17	77959240..78108835	-1.95596	-3.87973	3.88336e-06	0.000659272	ENSG00000078687
C17orf99	17	78146353..78166177	1.73316	3.32455	0.000268521	0.0223313	ENSG00000187997
SYNGR2	17	78168558..78173527	0.687829	1.61086	0.000179017	0.0161156	ENSG00000108639
DNAH17	17	complement(78423697..78577394)	2.27203	4.83003	0.000106088	0.010797	ENSG00000187775
LGALS3BP	17	complement(78971238..78980109)	-1.54647	-2.92101	2.20269e-06	0.00043424	ENSG00000108679
DLGAP1-AS5	18	4264602..4295405	-1.98855	-3.96838	0.000646918	0.0462276	ENSG00000261520
PTPRM	18	7566782..8406861	-2.52548	-5.75765	0.000125649	0.0121995	ENSG00000173482
RAB31	18	9708165..9862551	2.17672	4.52124	1.11022e-16	2.69297e-13	ENSG00000168461
SPIRE1	18	complement(12446512..12658134)	-2.23321	-4.70179	4.96524e-08	1.82174e-05	ENSG00000134278
AP005212.4	18	14225224..14342505	-3.09706	-8.55673	6.14906e-05	0.00679681	ENSG00000283294
LAMA3	18	23689443..23955066	-3.80822	-14.0084	1.8347e-06	0.00037368	ENSG00000053747
PSMA8	18	26133852..26193355	5.55769	47.1013	2.64774e-06	0.000502273	ENSG00000154611
CDH2	18	complement(27950966..28177446)	-4.49862	-22.6058	3.01542e-07	8.1774e-05	ENSG00000170558
GAREM1	18	complement(32124877..32470484)	-3.60505	-12.1683	0.000119761	0.011724	ENSG00000141441
KLHL14	18	complement(32672671..32773062)	-2.54821	-5.84907	0.000184083	0.016436	ENSG00000197705
NOL4	18	complement(33851100..34224952)	-4.57114	-23.7711	0	0	ENSG00000101746
DTNA	18	34493290..34891844	-6.3828	-83.4476	6.10623e-15	1.0254e-11	ENSG00000134769
FHOD3	18	36297714..36780055	-2.15596	-4.45664	1.0407e-07	3.39091e-05	ENSG00000134775
RNF165	18	46326809..46463140	-4.13328	-17.5485	1.04021e-06	0.000228223	ENSG00000141622
KATNAL2	18	46917492..47102243	-2.3064	-4.94649	3.33756e-05	0.00412808	ENSG00000167216
CBLN2	18	complement(72536680..72638521)	-3.41497	-10.6662	6.75855e-05	0.00730409	ENSG00000141668
NETO1	18	complement(72742314..72868146)	-3.62541	-12.3412	2.42845e-06	0.000467086	ENSG00000166342
AC023301.1	18	complement(72743756..72745961)	-4.27265	-19.3284	0.000278841	0.0231015	ENSG00000265579
PARD6G	18	complement(80157232..80247546)	-2.45845	-5.49627	0.000231002	0.0197373	ENSG00000178184
CAMSAP3	19	7595902..7618304	-2.27302	-4.83334	9.23961e-12	1.0903e-08	ENSG00000076826
MYO1F	19	complement(8520790..8577577)	1.95639	3.8809	0.000300892	0.0244641	ENSG00000142347
ACP5	19	complement(11574660..11579008)	1.05644	2.0798	0.000629811	0.0453018	ENSG00000102575
MAST3	19	18097793..18151692	0.669224	1.59022	0.000702814	0.0490098	ENSG00000099308
ZNF626	19	complement(20620061..20661596)	1.93528	3.82452	0.000119286	0.011724	ENSG00000188171
AC010615.2	19	complement(21444241..21463908)	5.35828	41.0208	9.20393e-11	7.87946e-08	ENSG00000268119
LINC00664	19	21483374..21503238	5.61372	48.9663	3.80812e-07	0.000100767	ENSG00000268658
ZNF257	19	22052452..22091480	7.6237	197.225	1.05727e-08	4.80847e-06	ENSG00000197134
LINC01224	19	complement(23399233..23416075)	3.60835	12.1961	2.89203e-05	0.0036813	ENSG00000269416
KCTD15	19	33795933..33815763	3.30652	9.89375	0.000427106	0.0326189	ENSG00000153885
AC011455.2	19	complement(38915404..38949855)	-3.33881	-10.1177	0.000616397	0.0445571	ENSG00000269547
FBXO17	19	complement(38941401..38975910)	-5.18304	-36.3287	3.70241e-08	1.41799e-05	ENSG00000269190
LGALS14	19	39704306..39709444	3.73941	13.356	9.37776e-10	6.29911e-07	ENSG00000006659
CLC	19	complement(39731250..39738028)	6.68029	102.558	9.24961e-07	0.000207101	ENSG00000105205
CYP2S1	19	41193049..41207539	2.6909	6.45715	0.000612313	0.0443353	ENSG00000167600
PNMA8A	19	complement(46466491..46471563)	7.46112	176.207	8.14771e-09	3.9092e-06	ENSG00000182013
DACT3	19	complement(46647612..46661138)	2.58179	5.98681	6.839e-06	0.00108188	ENSG00000197380
CPT1C	19	49690898..49713731	3.62879	12.3701	0.000209951	0.0182603	ENSG00000169169
SIGLEC6	19	complement(51519525..51531856)	5.20191	36.8072	7.59536e-07	0.000174537	ENSG00000105492
AC018755.2	19	complement(51612091..51646889)	-2.19384	-4.57522	0.000708519	0.049259	ENSG00000268500
LILRB2	19	complement(54273821..54281184)	4.87356	29.3149	2.4866e-06	0.000474093	ENSG00000131042
LILRB4	19	54643889..54670359	2.72375	6.60589	3.66374e-15	6.6651e-12	ENSG00000186818
NLRP7	19	complement(54923509..54966312)	4.43804	21.6761	2.02695e-09	1.1346e-06	ENSG00000167634
AC003005.2	19	57477649..57482996	-5.63858	-49.8173	2.33886e-05	0.0030851	ENSG00000268266
CPXM1	20	complement(2794069..2800637)	-2.15809	-4.46325	5.55112e-16	1.27562e-12	ENSG00000088882
BMP2	20	6767664..6780280	-4.52319	-22.9941	4.65065e-07	0.000116696	ENSG00000125845
LAMP5	20	9514358..9530524	2.46691	5.52857	6.2917e-05	0.0068854	ENSG00000125869
ISM1	20	13221771..13300651	-3.93828	-15.3299	4.33295e-05	0.005197	ENSG00000101230
FLRT3	20	complement(14322988..14337616)	-5.28743	-39.0549	3.80913e-05	0.0046326	ENSG00000125848
LINC00237	20	complement(21087604..21106358)	-4.59393	-24.1496	0.000106514	0.0108151	ENSG00000225127
LINC00261	20	complement(22547671..22578642)	-5.88549	-59.1164	3.05453e-07	8.23233e-05	ENSG00000259974
FOXA2	20	complement(22581005..22585455)	-6.30351	-78.9851	8.5746e-11	7.48751e-08	ENSG00000125798
CST3	20	complement(23626706..23638473)	-0.816449	-1.76107	0.000352218	0.0279096	ENSG00000101439
HCK	20	32052188..32101856	1.90097	3.73465	1.87512e-07	5.49462e-05	ENSG00000101336
ATP9A	20	complement(51596514..51768634)	-2.83158	-7.11855	0.000108078	0.0109485	ENSG00000054793
PMEPA1	20	complement(57648392..57711536)	3.57461	11.9142	2.88541e-08	1.13495e-05	ENSG00000124225
EEF1A2	20	complement(63488012..63499322)	4.69823	25.9602	1.47771e-13	2.22476e-10	ENSG00000101210
LIME1	20	63736283..63739103	-0.989191	-1.98507	4.64315e-05	0.00546427	ENSG00000203896
SAMD10	20	complement(63974113..63980008)	1.04843	2.06827	0.000406877	0.031331	ENSG00000130590
C20orf204	20	64034344..64039962	2.5986	6.05697	3.87329e-06	0.000659272	ENSG00000196421
SOX18	20	complement(64047582..64049641)	3.03926	8.22066	0.000219235	0.0188797	ENSG00000203883
GATD3B	21	complement(5079294..5128425)	0.743967	1.67477	0.000168668	0.0155363	ENSG00000280071
FP565260.1	21	complement(5130871..5154734)	0.899779	1.86578	8.70081e-06	0.00131905	ENSG00000275464
SAMSN1	21	complement(14485228..14658821)	1.20663	2.30798	0.000174668	0.015822	ENSG00000155307
RIPPLY3	21	37006150..37019659	-4.58839	-24.057	1.41839e-05	0.00200686	ENSG00000183145
RIPK4	21	complement(41739369..41767106)	-2.96334	-7.79928	2.94616e-05	0.00373808	ENSG00000183421
TMPRSS3	21	complement(42371837..42396846)	2.93082	7.62544	1.73786e-09	1.02536e-06	ENSG00000160183
CBS	21	complement(43053191..43076943)	2.0905	4.25896	5.70905e-08	2.02468e-05	ENSG00000160200
PWP2	21	44107290..44131181	-3.9677	-15.6457	0	0	ENSG00000241945
GATD3A	21	44133605..44210114	-1.46089	-2.75278	7.35145e-11	6.68691e-08	ENSG00000160221
TRPM2	21	44350163..44443081	2.31849	4.98811	7.94645e-06	0.0012347	ENSG00000142185
LINC01694	21	45593654..45603056	2.73949	6.67836	2.23811e-09	1.22148e-06	ENSG00000233922
AC006946.2	22	17067821..17070675	3.84838	14.4038	1.89981e-07	5.52984e-05	ENSG00000273203
IGLL5	22	22887780..22896107	2.72175	6.59671	0	0	ENSG00000254709
GGT1	22	24583750..24629005	-1.09244	-2.13235	4.92354e-07	0.000121898	ENSG00000100031
GAL3ST1	22	complement(30554635..30574587)	-3.56762	-11.8566	8.22717e-05	0.00859345	ENSG00000128242
TCN2	22	30606838..30627278	-1.73123	-3.3201	3.25284e-05	0.00404621	ENSG00000185339
NCF4	22	36860988..36878015	0.817878	1.76281	8.06892e-05	0.00846869	ENSG00000100365
CSF2RB	22	36913628..36940449	1.00885	2.0123	0.000176508	0.0159555	ENSG00000100368
MGAT3	22	39457344..39492194	-0.818511	-1.76359	7.99322e-05	0.00842976	ENSG00000128268
GRAP2	22	39901082..39973721	2.39762	5.26933	5.40211e-07	0.00013031	ENSG00000100351
RTL6	22	complement(44492572..44498298)	-2.45445	-5.48104	1.47047e-07	4.52128e-05	ENSG00000188636
PRR5	22	44668547..44737681	-2.32741	-5.01902	6.32984e-07	0.00014779	ENSG00000186654
ARHGAP8	22	44752558..44862788	-3.55663	-11.7667	0.000243091	0.020569	ENSG00000241484
MIRLET7BHG	22	46053869..46113928	3.30295	9.86933	0.000116161	0.0115529	ENSG00000197182
FAM239C	X	complement(3929869..3937855)	-8.52198	-367.596	1.78929e-09	1.02792e-06	ENSG00000205662
ASB9	X	complement(15235288..15270467)	-2.76323	-6.78916	0.000372386	0.0291898	ENSG00000102048
CNKSR2	X	21372801..21654695	-4.58787	-24.0485	2.45359e-13	3.57088e-10	ENSG00000149970
KLHL34	X	complement(21654690..21658330)	-6.18286	-72.6483	1.1823e-08	5.16203e-06	ENSG00000185915
TSPAN7	X	38561370..38688920	-3.66026	-12.643	3.06911e-06	0.000561098	ENSG00000156298
CFP	X	complement(47623172..47630305)	2.21628	4.64694	7.72041e-09	3.74534e-06	ENSG00000126759
AR	X	67544032..67730619	-4.67095	-25.4739	1.84012e-06	0.00037368	ENSG00000169083
STARD8	X	68647666..68725842	-2.28493	-4.87342	0.000244795	0.0206663	ENSG00000130052
CXCR3	X	complement(71615916..71618517)	2.19085	4.56576	4.63337e-07	0.000116696	ENSG00000186810
XIST	X	complement(73820651..73852753)	8.66167	404.971	0	0	ENSG00000229807
RPS6KA6	X	complement(84058346..84187907)	-5.33522	-40.3702	7.87681e-11	7.01856e-08	ENSG00000072133
SYTL4	X	complement(100674491..100732123)	3.92588	15.1987	0.00017117	0.0156676	ENSG00000102362
ARMCX4	X	101418287..101533459	1.46397	2.75866	0.000692702	0.0485459	ENSG00000196440
GPRASP1	X	102651366..102659083	-1.84564	-3.59413	0.000348898	0.0276968	ENSG00000198932
BEX3	X	103376340..103378077	-2.50339	-5.67018	1.25299e-11	1.43965e-08	ENSG00000166681
FRMPD3	X	107522450..107605251	-7.75882	-216.59	0.000474654	0.0357925	ENSG00000147234
AMOT	X	complement(112774503..112840815)	4.59263	24.1279	3.24123e-09	1.705e-06	ENSG00000126016
SLC6A14	X	116436622..116461458	-3.20119	-9.1972	0.000326523	0.0261584	ENSG00000268104
SH2D1A	X	124227868..124373197	-8.60011	-388.054	0	0	ENSG00000183918
AC002407.1	X	complement(134168911..134174089)	-4.02586	-16.2894	0.000416083	0.0319273	ENSG00000283638
CT45A6	X	complement(135794706..135802656)	-8.97414	-502.906	7.01514e-05	0.00750706	ENSG00000278289
FHL1	X	136146702..136211359	2.28401	4.87031	1.83827e-05	0.00250814	ENSG00000022267
NLGN4Y	Y	14522573..14845650	-3.01389	-8.07742	0.000395224	0.0305955	ENSG00000165246
